# Supplementary material for: scMD facilitates cell type deconvolution using single-cell DNA methylation references
Source: Commun Biol. 2024 Jan 2;7:1. doi: 10.1038/s42003-023-05690-5 (PMC10762261; doi:10.1038/s42003-023-05690-5)
Supplement: Supplementary file 4 — Supplementary Data 1–9 [file 42003_2023_5690_MOESM4_ESM.xlsx]

## Sheet: Data 1
Supplementary Data 1: GREAT analysis result for cell type specific markers in scMD
# GREAT version 4.0.4	Species assembly: hg19	Association rule: Basal+extension: 5000 bp upstream, 1000 bp downstream, 1000000 bp max extension, curated regulatory domains included
Cell type	# Term Name	Hyper Rank	Hyper Raw P-Value	Hyper FDR Q-Val	Hyper Fold Enrichment	Hyper Foreground Region Hits	Hyper Total Regions	Hyper Region Set Coverage	Hyper Foreground Gene Hits	Total Genes Annotated
Astrocytes	S-adenosyl-L-methionine transmembrane transport	1	2.24166e-08	0.000294667	144.066	4	128	0.0206186	1	1
Astrocytes	coenzyme transport	2	9.04931e-07	0.00594766	57.0914	4	323	0.0206186	1	6
Astrocytes	sulfur compound transport	3	2.5392e-06	0.0111259	11.9611	7	2698	0.0360825	4	36
Astrocytes	otolith morphogenesis	4	1.07809e-05	0.0354286	30.4299	4	606	0.0206186	1	3
Astrocytes	regulation of Ras protein signal transduction	5	1.61888e-05	0.0425604	3.21151	18	25839	0.0927835	13	210
Excitatory neuron	prechordal plate formation	1	9.84338e-16	1.29391e-11	153.671	8	240	0.0412371	1	1
Excitatory neuron	midbrain-hindbrain boundary initiation	1	9.84338e-16	1.29391e-11	153.671	8	240	0.0412371	1	1
Excitatory neuron	positive regulation of anterior head development	3	1.82173e-13	7.98222e-10	80.1762	8	460	0.0412371	1	2
Excitatory neuron	neural plate anterior/posterior regionalization	4	1.37459e-12	4.51726e-09	62.194	8	593	0.0412371	1	4
Excitatory neuron	neural plate regionalization	5	5.23478e-12	1.37622e-08	52.5371	8	702	0.0412371	1	5
Excitatory neuron	midbrain-hindbrain boundary development	6	1.76354e-11	3.86362e-08	24.7192	10	1865	0.0515464	3	9
Excitatory neuron	neural plate pattern specification	7	6.32416e-11	1.18759e-07	38.2981	8	963	0.0412371	1	7
Excitatory neuron	rostrocaudal neural tube patterning	8	2.94095e-10	4.83235e-07	18.4479	10	2499	0.0515464	3	12
Excitatory neuron	head morphogenesis	9	1.62588e-09	2.37468e-06	10.9918	12	5033	0.0618557	4	39
Excitatory neuron	body morphogenesis	10	1.88859e-08	2.48256e-05	8.78678	12	6296	0.0618557	4	47
Excitatory neuron	positive regulation of synapse assembly	11	7.82594e-08	9.352e-05	6.89742	13	8689	0.0670103	5	65
Excitatory neuron	neural tube patterning	12	8.43662e-08	9.24161e-05	8.68049	11	5842	0.056701	4	34
Excitatory neuron	positive regulation of excitatory postsynaptic potential	13	3.80534e-07	0.000384778	12.3472	8	2987	0.0412371	4	24
Excitatory neuron	activation of phospholipase D activity	14	4.49552e-07	0.000422097	34.404	5	670	0.0257732	2	6
Excitatory neuron	hematopoietic progenitor cell differentiation	15	1.14231e-06	0.00100105	5.95945	12	9283	0.0618557	3	80
Excitatory neuron	positive regulation of synaptic transmission	16	1.39772e-06	0.00114832	4.91111	14	13142	0.072165	7	113
Excitatory neuron	regulation of synapse assembly	17	1.55581e-06	0.00120301	5.27335	13	11365	0.0670103	5	86
Excitatory neuron	neural tube development	18	1.92674e-06	0.00140706	3.95519	17	19815	0.0876289	9	155
Excitatory neuron	cellular response to electrical stimulus	19	2.80782e-06	0.00194257	23.6175	5	976	0.0257732	3	12
Excitatory neuron	regulation of cell-matrix adhesion	20	3.48527e-06	0.0022907	4.89358	13	12247	0.0670103	5	100
Excitatory neuron	positive regulation of cell-matrix adhesion	21	4.41833e-06	0.00276566	7.45172	9	5568	0.0463918	3	46
Excitatory neuron	modulation of excitatory postsynaptic potential	22	5.12445e-06	0.00306186	8.66769	8	4255	0.0412371	4	36
Excitatory neuron	peripheral nervous system development	23	6.44324e-06	0.00368245	5.53316	11	9165	0.056701	5	69
Excitatory neuron	regulation of lipase activity	24	7.68849e-06	0.00421105	6.07475	10	7589	0.0515464	6	83
Excitatory neuron	calcineurin-NFAT signaling cascade	25	8.25924e-06	0.00434271	18.8785	5	1221	0.0257732	1	9
Excitatory neuron	regulation of neutrophil apoptotic process	26	1.14927e-05	0.00581043	29.9359	4	616	0.0206186	2	5
Excitatory neuron	positive regulation of interleukin-10 secretion	26	1.14927e-05	0.00581043	29.9359	4	616	0.0206186	1	4
Excitatory neuron	regulation of synapse structure or activity	28	1.2343e-05	0.00579459	4.04879	14	15941	0.072165	6	131
Excitatory neuron	anterior/posterior pattern specification	29	1.4105e-05	0.00639346	3.2453	18	25570	0.0927835	10	197
Excitatory neuron	positive regulation of cellular component biogenesis	31	1.77295e-05	0.00751788	2.44195	27	50973	0.139175	16	469
Excitatory neuron	regulation of cellular component biogenesis	32	1.88142e-05	0.0077285	2.03578	38	86053	0.195876	27	830
Excitatory neuron	clustering of voltage-gated sodium channels	33	2.47316e-05	0.00985142	24.5874	4	750	0.0206186	2	7
Excitatory neuron	integrin activation	34	2.53776e-05	0.00981143	24.4245	4	755	0.0206186	1	8
Excitatory neuron	calcineurin-mediated signaling	35	3.0188e-05	0.0113377	14.3797	5	1603	0.0257732	1	12
Excitatory neuron	regulation of interleukin-10 secretion	36	3.51128e-05	0.0128211	22.461	4	821	0.0206186	1	7
Excitatory neuron	regulation of synapse organization	37	3.78543e-05	0.0134485	3.89268	13	15396	0.0670103	5	126
Excitatory neuron	positive regulation of lipase activity	38	3.89759e-05	0.0134826	6.51378	8	5662	0.0412371	4	61
Excitatory neuron	positive regulation of interleukin-5 secretion	39	4.03386e-05	0.0135962	21.6692	4	851	0.0206186	1	4
Excitatory neuron	NADPH oxidation	40	4.35402e-05	0.0143084	45.796	3	302	0.0154639	1	3
Excitatory neuron	aspartate metabolic process	41	4.73346e-05	0.0151759	20.7898	4	887	0.0206186	2	11
Excitatory neuron	positive regulation of T-helper 2 cell differentiation	42	5.13646e-05	0.0160759	20.3538	4	906	0.0206186	1	8
Excitatory neuron	natural killer cell chemotaxis	43	5.21584e-05	0.0159447	43.0853	3	321	0.0154639	1	3
Excitatory neuron	positive regulation of T-helper 2 cell cytokine production	44	5.42625e-05	0.0162109	20.0659	4	919	0.0206186	1	6
Excitatory neuron	B cell chemotaxis	45	5.51777e-05	0.016118	19.9789	4	923	0.0206186	2	6
Excitatory neuron	'de novo' AMP biosynthetic process	46	5.60972e-05	0.0160304	42.0376	3	329	0.0154639	1	3
Excitatory neuron	hemopoiesis	47	6.96494e-05	0.0194796	2.25385	27	55227	0.139175	14	512
Excitatory neuron	regulation of interleukin-5 secretion	48	7.16805e-05	0.01963	18.6645	4	988	0.0206186	1	6
Excitatory neuron	retinoic acid receptor signaling pathway	50	7.30859e-05	0.0192143	11.9125	5	1935	0.0257732	3	16
Excitatory neuron	positive regulation of interleukin-13 secretion	51	9.18461e-05	0.0236729	17.4958	4	1054	0.0206186	1	6
Excitatory neuron	neutrophil extravasation	52	0.00010281	0.0259893	34.2336	3	404	0.0154639	1	5
Excitatory neuron	neuronal ion channel clustering	53	0.000107021	0.0265433	16.81	4	1097	0.0206186	3	12
Excitatory neuron	regulation of T-helper 2 cell cytokine production	54	0.000107394	0.0261425	16.7946	4	1098	0.0206186	1	10
Excitatory neuron	positive regulation of protein sumoylation	55	0.000108138	0.0258451	10.9504	5	2105	0.0257732	3	11
Excitatory neuron	negative regulation of histone H3-K9 trimethylation	56	0.000115254	0.0270538	32.9295	3	420	0.0154639	1	5
Excitatory neuron	regulation of cell-substrate adhesion	57	0.000125405	0.02892	3.09529	15	22341	0.0773196	6	184
Excitatory neuron	positive regulation of neutrophil apoptotic process	58	0.00013038	0.0295491	31.5762	3	438	0.0154639	1	4
Excitatory neuron	membrane hyperpolarization	59	0.000139522	0.031085	15.6807	4	1176	0.0206186	1	10
Excitatory neuron	histone H3-K27 trimethylation	60	0.000142997	0.0313283	30.5982	3	452	0.0154639	1	6
Excitatory neuron	AMP metabolic process	62	0.000145483	0.0308447	15.5093	4	1189	0.0206186	2	12
Excitatory neuron	respiratory burst involved in defense response	64	0.000162359	0.0333469	29.3017	3	472	0.0154639	1	5
Excitatory neuron	cerebral cortex neuron differentiation	65	0.000162514	0.0328653	10.0264	5	2299	0.0257732	2	21
Excitatory neuron	regulation of interleukin-13 secretion	66	0.000165491	0.0329603	14.9923	4	1230	0.0206186	1	9
Excitatory neuron	immune system development	67	0.000167066	0.0327774	2.06509	29	64740	0.149484	16	587
Excitatory neuron	protein localization to bicellular tight junction	68	0.000176995	0.0342146	104.776	2	88	0.0103093	1	1
Excitatory neuron	inflammatory response	69	0.000178244	0.0339567	2.57058	19	34075	0.0979381	13	461
Excitatory neuron	hematopoietic or lymphoid organ development	70	0.000199358	0.0374366	2.077	28	62149	0.14433	15	560
Excitatory neuron	dADP biosynthetic process	71	0.000201928	0.0373851	98.0879	2	94	0.0103093	1	1
Excitatory neuron	regulation of pinocytosis	72	0.000222922	0.0406987	26.2935	3	526	0.0154639	2	9
Excitatory neuron	peptidyl-serine dephosphorylation	73	0.000224439	0.0404143	13.8338	4	1333	0.0206186	2	8
Excitatory neuron	regulation of phospholipase activity	74	0.000248125	0.0440758	5.76987	7	5593	0.0360825	4	58
Excitatory neuron	protein kinase C signaling	75	0.000250951	0.0439833	13.4308	4	1373	0.0206186	1	12
Excitatory neuron	cardiac muscle hypertrophy in response to stress	76	0.000265498	0.0459206	9.00768	5	2559	0.0257732	2	14
Excitatory neuron	positive regulation of type 2 immune response	77	0.000273725	0.0467287	13.1249	4	1405	0.0206186	1	15
Excitatory neuron	regulation of histone H3-K9 trimethylation	78	0.000280379	0.047251	24.3065	3	569	0.0154639	1	9
Inhibitory neuron	regulation of transcription from RNA polymerase II promoter involved in forebrain neuron fate commitment	1	1.54421e-13	2.02986e-09	135.346	7	236	0.0357143	2	2
Inhibitory neuron	cerebral cortex GABAergic interneuron fate commitment	1	1.54421e-13	2.02986e-09	135.346	7	236	0.0357143	2	2
Inhibitory neuron	positive regulation of amacrine cell differentiation	1	1.54421e-13	2.02986e-09	135.346	7	236	0.0357143	2	2
Inhibitory neuron	commitment of multipotent stem cells to neuronal lineage in forebrain	4	2.31353e-12	7.60283e-09	92.0507	7	347	0.0357143	2	3
Inhibitory neuron	regulation of amacrine cell differentiation	5	3.17105e-12	8.33669e-09	87.9934	7	363	0.0357143	2	3
Inhibitory neuron	forebrain neuron fate commitment	6	1.20355e-10	2.63677e-07	25.9594	9	1582	0.0459184	4	10
Inhibitory neuron	cerebral cortex GABAergic interneuron differentiation	7	1.21707e-10	2.28549e-07	35.2362	8	1036	0.0408163	3	10
Inhibitory neuron	negative regulation of oligodendrocyte differentiation	8	3.01581e-10	4.95536e-07	23.3605	9	1758	0.0459184	4	10
Inhibitory neuron	ciliary basal body organization	9	5.07504e-10	7.41237e-07	68.7903	6	398	0.0306122	1	3
Inhibitory neuron	positive regulation of protein localization to cilium	10	7.40107e-10	9.72871e-07	64.572	6	424	0.0306122	1	3
Inhibitory neuron	regulation of neural retina development	11	8.16575e-10	9.75807e-07	39.5317	7	808	0.0357143	2	6
Inhibitory neuron	regulation of protein localization to cilium	12	1.21794e-09	1.33415e-06	59.3894	6	461	0.0306122	1	4
Inhibitory neuron	skeletal system development	13	3.6911e-09	3.73227e-06	2.93278	37	57568	0.188776	25	465
Inhibitory neuron	regulation of retina development in camera-type eye	14	4.69703e-09	4.41017e-06	30.6247	7	1043	0.0357143	2	7
Inhibitory neuron	GABAergic neuron differentiation	15	5.61008e-09	4.9163e-06	21.524	8	1696	0.0408163	3	13
Inhibitory neuron	negative regulation of photoreceptor cell differentiation	16	7.13817e-09	5.86446e-06	28.8022	7	1109	0.0357143	2	6
Inhibitory neuron	regulation of photoreceptor cell differentiation	17	8.97922e-09	6.94305e-06	27.848	7	1147	0.0357143	2	7
Inhibitory neuron	forebrain neuron differentiation	18	1.93388e-08	1.41227e-05	7.0325	14	9084	0.0714286	7	51
Inhibitory neuron	cerebral cortex neuron differentiation	19	5.74063e-08	3.97161e-05	15.8785	8	2299	0.0408163	3	21
Inhibitory neuron	histone H3 deacetylation	20	7.826e-08	5.14364e-05	15.242	8	2395	0.0408163	3	21
Inhibitory neuron	embryonic organ morphogenesis	21	9.8038e-08	6.13671e-05	3.2253	27	38199	0.137755	18	282
Inhibitory neuron	centriole-centriole cohesion	22	1.11079e-07	6.63699e-05	27.6272	6	991	0.0306122	1	10
Inhibitory neuron	forebrain generation of neurons	23	1.35097e-07	7.72112e-05	5.99167	14	10662	0.0714286	7	63
Inhibitory neuron	skeletal system morphogenesis	25	2.01428e-07	0.000105911	3.66567	22	27386	0.112245	15	209
Inhibitory neuron	negative regulation of glial cell differentiation	26	4.12771e-07	0.000208687	9.98245	9	4114	0.0459184	4	22
Inhibitory neuron	embryonic skeletal system development	27	5.69592e-07	0.000277307	4.33196	17	17907	0.0867347	10	123
Inhibitory neuron	regulation of oligodendrocyte differentiation	28	1.74091e-06	0.000817295	8.36922	9	4907	0.0459184	4	31
Inhibitory neuron	negative regulation of gliogenesis	29	1.76443e-06	0.000799775	7.19503	10	6342	0.0510204	5	39
Inhibitory neuron	subpallium development	31	1.90934e-06	0.000809621	12.4967	7	2556	0.0357143	2	22
Inhibitory neuron	muscle adaptation	32	2.87781e-06	0.00118215	9.38665	8	3889	0.0408163	4	31
Inhibitory neuron	retinoid metabolic process	33	3.08117e-06	0.00122733	6.75213	10	6758	0.0510204	10	90
Inhibitory neuron	branching morphogenesis of a nerve	34	3.20889e-06	0.00124062	22.9763	5	993	0.0255102	1	5
Inhibitory neuron	cellular response to parathyroid hormone stimulus	35	3.39194e-06	0.00127392	15.2697	6	1793	0.0306122	2	9
Inhibitory neuron	regulation of protein sumoylation	37	4.17048e-06	0.00148165	11.0831	7	2882	0.0357143	3	23
Inhibitory neuron	regulation of skeletal muscle tissue development	38	4.39881e-06	0.00152164	6.48166	10	7040	0.0510204	5	49
Inhibitory neuron	positive regulation of reactive oxygen species biosynthetic process	39	4.71291e-06	0.00158849	7.39294	9	5555	0.0459184	5	50
Inhibitory neuron	response to parathyroid hormone	40	5.65174e-06	0.0018573	13.9544	6	1962	0.0306122	2	12
Inhibitory neuron	embryonic skeletal system morphogenesis	41	5.91431e-06	0.00189619	4.65767	13	12736	0.0663265	8	93
Inhibitory neuron	regulation of resting membrane potential	42	6.59434e-06	0.00206387	34.5035	4	529	0.0204082	2	7
Inhibitory neuron	embryonic morphogenesis	43	6.88393e-06	0.0021044	2.2224	35	71863	0.178571	27	552
Inhibitory neuron	ectoderm development	44	7.12017e-06	0.00212715	10.2017	7	3131	0.0357143	4	20
Inhibitory neuron	diterpenoid metabolic process	47	7.67888e-06	0.00214764	6.07682	10	7509	0.0510204	10	97
Inhibitory neuron	centrosome cycle	48	8.06173e-06	0.00220774	6.90911	9	5944	0.0459184	4	73
Inhibitory neuron	amino acid import	49	8.3105e-06	0.00222942	18.8557	5	1210	0.0255102	3	15
Inhibitory neuron	positive regulation of protein sumoylation	50	8.40398e-06	0.00220941	13.0064	6	2105	0.0306122	2	11
Inhibitory neuron	photoreceptor cell maintenance	51	8.6615e-06	0.00223246	9.89517	7	3228	0.0357143	2	37
Inhibitory neuron	gamma-aminobutyric acid import	53	1.04486e-05	0.00259144	73.996	3	185	0.0153061	1	1
Inhibitory neuron	otolith morphogenesis	54	1.12239e-05	0.00273219	30.1194	4	606	0.0204082	1	3
Inhibitory neuron	terpenoid metabolic process	55	1.32104e-05	0.00315728	5.70315	10	8001	0.0510204	10	107
Inhibitory neuron	proximal/distal pattern formation	56	1.34985e-05	0.00316852	6.47042	9	6347	0.0459184	4	31
Inhibitory neuron	centrosome organization	57	1.42647e-05	0.00328965	6.42487	9	6392	0.0459184	4	79
Inhibitory neuron	regulation of transcription involved in cell fate commitment	58	1.53612e-05	0.00348143	9.04605	7	3531	0.0357143	2	16
Inhibitory neuron	epithelial structure maintenance	59	1.57992e-05	0.00352001	11.6208	6	2356	0.0306122	1	22
Inhibitory neuron	striated muscle adaptation	60	1.62387e-05	0.00355762	8.96732	7	3562	0.0357143	3	25
Inhibitory neuron	embryonic organ development	61	1.7104e-05	0.00368576	2.35081	29	56291	0.147959	22	419
Inhibitory neuron	peptidyl-lysine deacetylation	62	1.77264e-05	0.00375828	16.0899	5	1418	0.0255102	1	7
Inhibitory neuron	glycosaminoglycan metabolic process	63	2.14064e-05	0.00446647	3.85094	14	16589	0.0714286	10	154
Inhibitory neuron	osteoblast differentiation	64	2.447e-05	0.00502591	4.06414	13	14596	0.0663265	8	121
Inhibitory neuron	cardiac muscle hypertrophy in response to stress	65	2.502e-05	0.00505981	10.6989	6	2559	0.0306122	2	14
Inhibitory neuron	aminoglycan metabolic process	67	2.80353e-05	0.00550036	3.75607	14	17008	0.0714286	10	161
Inhibitory neuron	positive regulation of reactive oxygen species metabolic process	68	2.87474e-05	0.00555713	5.20069	10	8774	0.0510204	6	89
Inhibitory neuron	positive regulation of cilium assembly	69	2.87482e-05	0.00547674	10.4339	6	2624	0.0306122	1	20
Inhibitory neuron	microtubule organizing center organization	70	3.12917e-05	0.00587613	5.80545	9	7074	0.0459184	4	85
Inhibitory neuron	osteoblast development	71	3.21589e-05	0.00595392	8.04777	7	3969	0.0357143	3	17
Inhibitory neuron	positive regulation of apoptotic process	72	3.2337e-05	0.00590375	2.22985	30	61391	0.153061	23	591
Inhibitory neuron	regulation of BMP signaling pathway	73	3.37982e-05	0.00608599	4.61554	11	10875	0.0561224	7	85
Inhibitory neuron	positive regulation of programmed cell death	74	3.62869e-05	0.00644584	2.21591	30	61777	0.153061	23	597
Inhibitory neuron	ectodermal cell differentiation	77	3.75853e-05	0.00641634	22.0706	4	827	0.0204082	1	6
Inhibitory neuron	cell adhesion mediated by integrin	78	3.76999e-05	0.0063534	13.7194	5	1663	0.0255102	2	17
Inhibitory neuron	histone H4 deacetylation	79	3.83451e-05	0.00638033	13.6701	5	1669	0.0255102	1	9
Inhibitory neuron	regulation of cell projection assembly	80	3.86548e-05	0.00635146	3.64526	14	17525	0.0714286	4	152
Inhibitory neuron	cellular response to external stimulus	81	3.86636e-05	0.00627448	3.00401	18	27342	0.0918367	11	280
Inhibitory neuron	regulation of glial cell differentiation	82	4.2799e-05	0.00686089	4.95772	10	9204	0.0510204	5	58
Inhibitory neuron	negative regulation of sodium-dependent phosphate transport	83	4.28919e-05	0.00679294	212.237	2	43	0.0102041	1	1
Inhibitory neuron	response to denervation involved in regulation of muscle adaptation	84	4.43017e-05	0.00693269	13.2571	5	1721	0.0255102	1	9
Inhibitory neuron	isoprenoid metabolic process	85	4.44817e-05	0.00687896	4.93467	10	9247	0.0510204	10	127
Inhibitory neuron	histone deacetylation	87	4.55851e-05	0.00688754	6.36969	8	5731	0.0408163	3	59
Inhibitory neuron	otolith development	88	5.07706e-05	0.00758385	20.4165	4	894	0.0204082	1	5
Inhibitory neuron	protein deacetylation	89	5.14558e-05	0.00759985	6.25938	8	5832	0.0408163	3	61
Inhibitory neuron	response to muscle inactivity	90	5.23124e-05	0.00764051	12.7961	5	1783	0.0255102	1	10
Inhibitory neuron	negative regulation of Notch signaling pathway	91	5.32755e-05	0.00769568	7.4231	7	4303	0.0357143	2	33
Inhibitory neuron	acidic amino acid transport	92	5.45504e-05	0.00779419	12.6823	5	1799	0.0255102	3	20
Inhibitory neuron	regulation of reactive oxygen species biosynthetic process	93	5.56965e-05	0.00787237	5.38312	9	7629	0.0459184	5	73
Inhibitory neuron	regulation of gliogenesis	94	5.73966e-05	0.00802636	4.00857	12	13660	0.0612245	7	98
Inhibitory neuron	central nervous system neuron differentiation	96	5.97103e-05	0.00817596	3.02062	17	25681	0.0867347	10	165
Inhibitory neuron	negative regulation of cellular carbohydrate metabolic process	97	6.30147e-05	0.00853946	7.22497	7	4421	0.0357143	3	37
Inhibitory neuron	negative regulation of purine nucleotide metabolic process	99	6.67639e-05	0.00886476	5.25567	9	7814	0.0459184	3	70
Inhibitory neuron	negative regulation of nucleotide metabolic process	100	7.04583e-05	0.00926174	5.21827	9	7870	0.0459184	3	71
Inhibitory neuron	negative regulation of carbohydrate metabolic process	101	7.66167e-05	0.00997155	7.00013	7	4563	0.0357143	3	40
Inhibitory neuron	nitrogen compound transport	103	8.12852e-05	0.0103737	2.43647	23	43075	0.117347	16	524
Inhibitory neuron	response to inactivity	104	8.92515e-05	0.0112809	11.4134	5	1999	0.0255102	1	13
Inhibitory neuron	hippocampus development	105	9.16164e-05	0.0114695	5.03899	9	8150	0.0459184	4	73
Inhibitory neuron	thiamine transport	106	9.19575e-05	0.0114036	35.5565	3	385	0.0153061	1	5
Inhibitory neuron	regulation of skeletal muscle fiber development	107	9.54334e-05	0.011724	11.2502	5	2028	0.0255102	1	11
Inhibitory neuron	heme export	108	9.8485e-05	0.0119869	140.403	2	65	0.0102041	1	1
Inhibitory neuron	hemidesmosome assembly	110	0.000107496	0.0128458	16.7915	4	1087	0.0204082	1	11
Inhibitory neuron	eosinophil chemotaxis	111	0.000113064	0.0133894	33.1459	3	413	0.0153061	1	9
Inhibitory neuron	response to stimulus involved in regulation of muscle adaptation	112	0.000118013	0.0138507	10.7468	5	2123	0.0255102	1	14
Inhibitory neuron	positive regulation of cell death	113	0.000118888	0.0138299	2.07407	30	66002	0.153061	23	643
Inhibitory neuron	response to sucrose	115	0.000121303	0.0138654	32.3623	3	423	0.0153061	1	6
Inhibitory neuron	protein deacylation	116	0.000123539	0.0139993	5.50848	8	6627	0.0408163	3	71
Inhibitory neuron	cellular response to mechanical stimulus	117	0.000126324	0.0141925	4.82639	9	8509	0.0459184	5	77
Inhibitory neuron	eosinophil migration	118	0.000134378	0.0149695	31.254	3	438	0.0153061	1	10
Inhibitory neuron	embryonic cranial skeleton morphogenesis	119	0.000134403	0.0148464	5.44034	8	6710	0.0408163	4	45
Inhibitory neuron	neurotransmitter transport	120	0.00013519	0.0148089	3.65583	12	14978	0.0612245	9	139
Inhibitory neuron	negative regulation of ATP metabolic process	121	0.000140566	0.0152705	7.80015	6	3510	0.0306122	2	20
Inhibitory neuron	macromolecule deacylation	122	0.00014231	0.0153334	5.39452	8	6767	0.0408163	3	72
Inhibitory neuron	olfactory bulb development	124	0.000154299	0.0163569	6.24347	7	5116	0.0357143	2	30
Inhibitory neuron	retina homeostasis	125	0.000154482	0.0162453	6.24225	7	5117	0.0357143	2	69
Inhibitory neuron	positive regulation of anterior head development	126	0.000155161	0.0161872	29.7593	3	460	0.0153061	2	2
Inhibitory neuron	negative regulation of synaptic transmission, GABAergic	127	0.00015915	0.0164727	29.5027	3	464	0.0153061	1	6
Inhibitory neuron	regionalization	128	0.000165957	0.017043	2.37683	22	42236	0.112245	16	313
Inhibitory neuron	olfactory lobe development	129	0.000167941	0.0171131	6.15683	7	5188	0.0357143	2	31
Inhibitory neuron	nail development	131	0.000175848	0.0176453	14.7553	4	1237	0.0204082	1	10
Inhibitory neuron	regulation of cellular response to growth factor stimulus	133	0.000183478	0.018134	2.65107	18	30982	0.0918367	13	242
Inhibitory neuron	endochondral ossification	135	0.000193789	0.0188693	7.34599	6	3727	0.0306122	5	28
Inhibitory neuron	negative regulation of glycolytic process	136	0.000195609	0.0189064	9.63083	5	2369	0.0255102	1	11
Inhibitory neuron	positive regulation of lamellipodium assembly	137	0.000202517	0.0194313	9.5582	5	2387	0.0255102	1	19
Inhibitory neuron	negative regulation of myotube differentiation	138	0.000204861	0.0195137	9.53424	5	2393	0.0255102	1	16
Inhibitory neuron	positive regulation of amino acid transport	139	0.000219136	0.0207234	13.9225	4	1311	0.0204082	2	16
Inhibitory neuron	positive regulation of gamma-aminobutyric acid secretion	140	0.000224657	0.0210937	26.2246	3	522	0.0153061	1	4
Inhibitory neuron	positive regulation of organic acid transport	141	0.000230736	0.0215108	9.28967	5	2456	0.0255102	3	31
Inhibitory neuron	negative regulation of pri-miRNA transcription from RNA polymerase II promoter	142	0.000236371	0.021881	9.24076	5	2469	0.0255102	1	11
Inhibitory neuron	positive regulation of skeletal muscle cell differentiation	143	0.000249626	0.0229463	13.4505	4	1357	0.0204082	3	5
Inhibitory neuron	axon guidance	145	0.000259146	0.0234929	2.57599	18	31885	0.0918367	14	224
Inhibitory neuron	interneuron axon guidance	148	0.000276928	0.0245961	83.7264	2	109	0.0102041	1	1
Inhibitory neuron	cranial skeletal system development	149	0.000286275	0.0252556	4.31656	9	9514	0.0459184	5	65
Inhibitory neuron	neuron projection guidance	150	0.00030647	0.026857	2.53991	18	32338	0.0918367	14	226
Inhibitory neuron	limbic system development	151	0.000317025	0.0275979	3.86538	10	11805	0.0510204	5	99
Inhibitory neuron	positive regulation of inositol trisphosphate biosynthetic process	153	0.000340439	0.0292488	22.7396	3	602	0.0153061	1	5
Inhibitory neuron	chemical synaptic transmission	154	0.000342804	0.0292608	2.37111	20	38489	0.102041	14	400
Inhibitory neuron	bone development	155	0.000347402	0.0294619	2.94528	14	21690	0.0714286	11	167
Inhibitory neuron	cardiac muscle hypertrophy	156	0.000348126	0.029334	6.57663	6	4163	0.0306122	2	28
Inhibitory neuron	dicarboxylic acid transport	157	0.000348615	0.0291882	5.45079	7	5860	0.0357143	6	71
Inhibitory neuron	striated muscle hypertrophy	160	0.00037389	0.0307174	6.4878	6	4220	0.0306122	2	29
Inhibitory neuron	negative regulation of osteoblast differentiation	161	0.000374039	0.0305388	5.38644	7	5930	0.0357143	4	41
Inhibitory neuron	response to mechanical stimulus	162	0.000380868	0.0309044	2.91797	14	21893	0.0714286	10	207
Inhibitory neuron	amino acid transport	163	0.000382001	0.0308061	4.147	9	9903	0.0459184	5	112
Inhibitory neuron	autonomic nervous system development	167	0.000414344	0.0326141	4.59352	8	7947	0.0408163	6	43
Inhibitory neuron	muscle hypertrophy	168	0.000435088	0.0340431	6.30261	6	4344	0.0306122	2	31
Inhibitory neuron	trans-synaptic signaling	171	0.000439402	0.0337774	2.32484	20	39255	0.102041	14	406
Inhibitory neuron	vitamin transport	172	0.00044261	0.0338262	8.04777	5	2835	0.0255102	4	35
Inhibitory neuron	cofactor transport	175	0.000449326	0.0337508	11.5012	4	1587	0.0204082	4	26
Inhibitory neuron	pattern specification process	176	0.000451477	0.0337197	2.11736	24	51722	0.122449	18	406
Inhibitory neuron	regulation of striated muscle tissue development	177	0.000456615	0.0339108	3.19227	12	17153	0.0612245	7	120
Inhibitory neuron	regulation of gamma-aminobutyric acid secretion	179	0.000466467	0.0342554	20.4013	3	671	0.0153061	1	6
Inhibitory neuron	bone morphogenesis	180	0.000468778	0.0342338	3.67487	10	12417	0.0510204	8	89
Inhibitory neuron	positive regulation of synaptic growth at neuromuscular junction	182	0.000488643	0.0352924	62.9391	2	145	0.0102041	1	1
Inhibitory neuron	regulation of osteoblast differentiation	184	0.000502065	0.0358676	3.37257	11	14883	0.0561224	8	109
Inhibitory neuron	regulation of muscle organ development	185	0.000536134	0.0380945	3.13417	12	17471	0.0612245	7	125
Inhibitory neuron	regulation of muscle tissue development	186	0.000545558	0.0385557	3.1279	12	17506	0.0612245	7	122
Inhibitory neuron	regulation of sodium-dependent phosphate transport	187	0.000557811	0.0392108	58.8785	2	155	0.0102041	1	3
Inhibitory neuron	regulation of carbohydrate metabolic process	190	0.000587832	0.0406687	3.10115	12	17657	0.0612245	5	175
Inhibitory neuron	cellular response to histamine	191	0.000588163	0.0404785	18.8298	3	727	0.0153061	1	8
Inhibitory neuron	regulation of epithelial cell proliferation	192	0.000590615	0.0404356	2.40106	18	34208	0.0918367	15	290
Inhibitory neuron	regulation of keratinocyte apoptotic process	194	0.00061182	0.0414555	18.5743	3	737	0.0153061	2	6
Inhibitory neuron	regulation of inositol trisphosphate biosynthetic process	195	0.000626301	0.0422191	18.4243	3	743	0.0153061	1	6
Inhibitory neuron	clustering of voltage-gated sodium channels	196	0.00064347	0.0431552	18.2523	3	750	0.0153061	2	7
Inhibitory neuron	filopodium assembly	197	0.000657464	0.0438699	10.3825	4	1758	0.0204082	1	18
Inhibitory neuron	positive regulation of keratinocyte apoptotic process	199	0.000693556	0.0458131	52.7525	2	173	0.0102041	1	3
Inhibitory neuron	regulation of glycolytic process	200	0.000694455	0.045643	4.84698	7	6590	0.0357143	2	66
Inhibitory neuron	odontogenesis of dentin-containing tooth	203	0.000730482	0.0473014	3.784	9	10853	0.0459184	5	76
Inhibitory neuron	regulation of cilium assembly	204	0.000740158	0.047693	5.68845	6	4813	0.0306122	1	41
Inhibitory neuron	cartilage development	205	0.000743743	0.0476902	2.85742	13	20760	0.0663265	8	152
Inhibitory neuron	regulation of ATP metabolic process	206	0.000757032	0.0483068	4.18488	8	8723	0.0408163	3	90
Inhibitory neuron	spermatocyte division	207	0.000758503	0.0481668	50.4209	2	181	0.0102041	1	1
Inhibitory neuron	positive regulation of meiotic cell cycle phase transition	207	0.000758503	0.0481668	50.4209	2	181	0.0102041	1	1
Microglia	memory T cell proliferation	1	7.45468e-10	9.79917e-06	332.911	4	54	0.0201005	1	1
Microglia	positive regulation of establishment of T cell polarity	3	8.4498e-09	3.70242e-05	183.441	4	98	0.0201005	1	2
Microglia	positive regulation of calcium-independent cell-cell adhesion	4	3.16122e-08	0.000103885	499.366	3	27	0.0150754	1	1
Microglia	negative regulation of lamellipodium morphogenesis	6	7.05229e-08	0.000154504	108.296	4	166	0.0201005	1	2
Microglia	wound healing	7	9.06253e-08	0.000170181	2.99301	30	45048	0.150754	25	467
Microglia	response to wounding	12	1.51948e-07	0.000166446	2.73517	33	54224	0.165829	29	554
Microglia	cell activation	13	1.89634e-07	0.000191749	2.27151	44	87056	0.221106	37	1007
Microglia	immune response	14	2.40496e-07	0.000225808	2.10212	50	106899	0.251256	46	1484
Microglia	leukocyte activation	15	2.55394e-07	0.00022381	2.40869	39	72769	0.19598	31	866
Microglia	leukocyte migration	18	1.06249e-06	0.000775911	3.58368	20	25082	0.100502	13	301
Microglia	negative regulation of lamellipodium organization	19	1.36043e-06	0.000941201	51.5106	4	349	0.0201005	1	5
Microglia	positive regulation of locomotion	20	1.58946e-06	0.00104467	2.60826	30	51693	0.150754	24	469
Microglia	positive regulation of immune system process	21	1.61102e-06	0.00100842	2.23665	39	78366	0.19598	35	892
Microglia	lymphocyte migration	22	2.56243e-06	0.00153105	9.5395	8	3769	0.040201	6	59
Microglia	regulation of establishment of T cell polarity	23	2.62029e-06	0.00149755	43.6339	4	412	0.0201005	1	4
Microglia	leukocyte chemotaxis	24	3.06713e-06	0.00167989	5.41155	12	9966	0.0603015	8	130
Microglia	leukocyte adhesive activation	25	3.46112e-06	0.00181986	107.007	3	126	0.0150754	1	2
Microglia	macrophage chemotaxis	26	5.32102e-06	0.00269019	20.692	5	1086	0.0251256	3	13
Microglia	blood coagulation	27	6.50444e-06	0.0031667	3.17215	20	28336	0.100502	17	303
Microglia	coagulation	28	6.60182e-06	0.00309932	3.1689	20	28365	0.100502	17	305
Microglia	hemostasis	29	8.02166e-06	0.00363603	3.12658	20	28749	0.100502	17	308
Microglia	regulation of calcium-independent cell-cell adhesion	30	1.16543e-05	0.00510652	71.338	3	189	0.0150754	1	2
Microglia	negative regulation of ruffle assembly	31	1.21453e-05	0.00515002	29.5192	4	609	0.0201005	1	5
Microglia	macrophage migration	32	1.21927e-05	0.00500855	17.4063	5	1291	0.0251256	3	15
Microglia	defense response	33	1.24538e-05	0.00496077	2.07675	38	82236	0.190955	36	1165
Microglia	regulation of locomotion	34	1.26715e-05	0.00489902	2.0248	40	88785	0.201005	32	834
Microglia	lymphocyte chemotaxis	36	1.37121e-05	0.00500682	11.9212	6	2262	0.0301508	4	46
Microglia	cell chemotaxis	37	1.38783e-05	0.00493055	4.00842	14	15697	0.0703518	10	183
Microglia	negative regulation of insulin receptor signaling pathway	38	1.63383e-05	0.00565177	8.96043	7	3511	0.0351759	4	30
Microglia	negative regulation of cellular response to insulin stimulus	39	1.84204e-05	0.00620861	8.79264	7	3578	0.0351759	4	32
Microglia	regulation of lamellipodium morphogenesis	40	2.73404e-05	0.00898474	14.6872	5	1530	0.0251256	2	11
Microglia	integrin activation	41	2.8025e-05	0.0089851	23.8108	4	755	0.0201005	2	8
Microglia	myeloid leukocyte activation	42	3.68874e-05	0.0115449	2.50501	24	43059	0.120603	22	560
Microglia	positive regulation of cell motility	43	4.20956e-05	0.0128685	2.37344	26	49233	0.130653	22	439
Microglia	immunoglobulin mediated immune response	45	5.68622e-05	0.0166101	7.34705	7	4282	0.0351759	7	67
Microglia	positive regulation of cellular component movement	46	5.7299e-05	0.0163738	2.3293	26	50166	0.130653	22	449
Microglia	dendritic cell migration	47	6.0932e-05	0.0170415	12.3878	5	1814	0.0251256	2	22
Microglia	B cell mediated immunity	48	6.78657e-05	0.0185853	7.14028	7	4406	0.0351759	7	69
Microglia	positive regulation of cell migration	51	6.97023e-05	0.0179654	2.35067	25	47798	0.125628	21	421
Microglia	leukocyte mediated immunity	53	8.32835e-05	0.0206559	2.37652	24	45387	0.120603	23	616
Microglia	leukocyte migration involved in inflammatory response	54	8.53907e-05	0.0207863	17.8345	4	1008	0.0201005	2	14
Microglia	cellular response to chemokine	55	9.00231e-05	0.0215155	17.5902	4	1022	0.0201005	1	6
Microglia	positive regulation of wound healing	56	0.000103148	0.0242121	6.67092	7	4716	0.0351759	4	49
Microglia	complement activation, classical pathway	57	0.000120189	0.0277172	10.7058	5	2099	0.0251256	5	33
Microglia	single organism cell adhesion	58	0.000121628	0.0275656	2.4312	22	40669	0.110553	19	386
Microglia	neutrophil migration	59	0.000130329	0.0290367	6.42042	7	4900	0.0351759	5	71
Microglia	regulation of body fluid levels	60	0.000130412	0.0285711	2.30699	24	46755	0.120603	21	505
Microglia	immunological synapse formation	61	0.000147908	0.031873	15.4443	4	1164	0.0201005	1	11
Microglia	humoral immune response mediated by circulating immunoglobulin	62	0.000178161	0.037773	9.83005	5	2286	0.0251256	5	36
Microglia	cellular response to cytokine stimulus	63	0.000180226	0.0376042	2.02622	30	66542	0.150754	23	805
Microglia	positive regulation of response to wounding	64	0.000186464	0.0382979	6.05234	7	5198	0.0351759	4	56
Microglia	regulation of lamellipodium organization	66	0.000198463	0.0395271	5.99011	7	5252	0.0351759	3	43
Microglia	Fc receptor signaling pathway	68	0.000220111	0.0425493	3.2571	13	17938	0.0653266	12	186
Microglia	regulation of establishment of cell polarity	69	0.00022143	0.042184	9.37484	5	2397	0.0251256	3	21
Microglia	regulation of complement activation	70	0.000235273	0.0441809	9.25133	5	2429	0.0251256	5	49
Microglia	regulation of lymphocyte migration	71	0.000236418	0.0437707	7.07763	6	3810	0.0301508	3	45
Microglia	cellular defense response	72	0.00024073	0.04395	7.05356	6	3823	0.0301508	6	58
Microglia	granulocyte migration	73	0.000241167	0.0434266	5.79909	7	5425	0.0351759	5	78
Microglia	chemokine-mediated signaling pathway	74	0.000248511	0.0441443	7.01138	6	3846	0.0301508	4	76
Microglia	regulation of response to external stimulus	75	0.000251001	0.0439921	2.01744	29	64604	0.145729	26	731
Microglia	cellular response to tumor necrosis factor	76	0.00025141	0.043484	3.21198	13	18190	0.0653266	10	235
Microglia	regulation of protein activation cascade	77	0.000253491	0.0432746	9.10145	5	2469	0.0251256	5	50
Microglia	detection of chemical stimulus involved in sensory perception of bitter taste	79	0.000268125	0.044614	13.1991	4	1362	0.0201005	4	36
Microglia	regulation of reactive oxygen species metabolic process	80	0.000277502	0.0455971	3.3779	12	15966	0.0603015	10	160
Microglia	regulation of establishment or maintenance of cell polarity	81	0.00028128	0.0456472	8.89607	5	2526	0.0251256	3	23
Microglia	regulation of insulin receptor signaling pathway	82	0.000286361	0.0459051	5.63498	7	5583	0.0351759	4	49
Microglia	cellular extravasation	83	0.00030105	0.0476783	8.76423	5	2564	0.0251256	3	26
Microglia	T cell proliferation	84	0.000302119	0.047278	8.7574	5	2566	0.0251256	2	34
Microglia	single organismal cell-cell adhesion	85	0.00030603	0.0473266	2.39345	20	37555	0.100502	17	361
Oligodendrocytes	positive regulation of chemokine (C-C motif) ligand 2 secretion	1	1.11965e-08	0.000147178	72.6606	5	314	0.0255102	1	2
Oligodendrocytes	positive regulation of metalloendopeptidase activity	2	1.54494e-08	0.000101541	68.1058	5	335	0.0255102	1	2
Oligodendrocytes	maintenance of permeability of blood-brain barrier	3	3.45599e-08	0.00015143	57.9072	5	394	0.0255102	1	3
Oligodendrocytes	regulation of chemokine (C-X-C motif) ligand 2 production	4	5.01494e-08	0.000164803	31.6515	6	865	0.0306122	2	9
Oligodendrocytes	negative regulation of heterotypic cell-cell adhesion	5	5.11772e-08	0.000134545	31.5421	6	868	0.0306122	2	9
Oligodendrocytes	positive regulation of chemokine (C-X-C motif) ligand 2 production	6	2.77534e-07	0.000608032	37.9624	5	601	0.0255102	1	7
Oligodendrocytes	positive regulation of metallopeptidase activity	7	3.38984e-07	0.000636563	36.4464	5	626	0.0255102	1	7
Oligodendrocytes	regulation of chorionic trophoblast cell proliferation	8	2.17418e-06	0.00357245	45.7452	4	399	0.0204082	2	4
Oligodendrocytes	positive regulation of chemokine secretion	9	2.42301e-06	0.00353895	24.3495	5	937	0.0255102	1	12
Oligodendrocytes	regulation of chemokine secretion	10	3.36812e-06	0.0044274	22.7472	5	1003	0.0255102	1	13
Oligodendrocytes	regulation of metalloendopeptidase activity	11	3.58432e-06	0.00428326	22.4561	5	1016	0.0255102	1	6
Oligodendrocytes	regulation of heterotypic cell-cell adhesion	12	1.07416e-05	0.0117665	12.4504	6	2199	0.0306122	2	20
Oligodendrocytes	negative regulation of cell-cell adhesion	13	1.45982e-05	0.014761	3.98846	14	16017	0.0714286	10	146
Oligodendrocytes	regulation of metallopeptidase activity	14	1.75487e-05	0.016477	16.124	5	1415	0.0255102	1	13
Oligodendrocytes	myelination	15	2.23187e-05	0.0195586	4.83331	11	10385	0.0561224	6	92
Oligodendrocytes	negative regulation of cell adhesion	17	2.32833e-05	0.0180035	3.12445	18	26288	0.0918367	15	236
Oligodendrocytes	oligodendrocyte differentiation	18	2.39313e-05	0.0174765	5.31581	10	8584	0.0510204	9	65
Oligodendrocytes	axon ensheathment	19	3.22971e-05	0.0223445	4.639	11	10820	0.0561224	6	96
Oligodendrocytes	positive regulation of interleukin-6 secretion	20	3.91085e-05	0.0257041	13.613	5	1676	0.0255102	1	23
Oligodendrocytes	Spemann organizer formation	21	3.98053e-05	0.0249162	47.2043	3	290	0.0153061	1	3
Oligodendrocytes	substantia nigra development	22	6.88131e-05	0.0411158	8.90069	6	3076	0.0306122	2	39
Oligodendrocytes	positive regulation of muscle atrophy	23	7.83464e-05	0.0447767	157.348	2	58	0.0102041	1	1
Oligodendrocytes	oligodendrocyte development	24	8.57309e-05	0.0469555	6.8736	7	4647	0.0357143	6	38
Oligodendrocytes	post-embryonic camera-type eye development	25	8.84609e-05	0.0465127	17.6693	4	1033	0.0204082	2	7

## Sheet: Data 2
Supplementary Data 2: CTS-DMCs result using scMD estimated fractions
Cell type	Phenotype	TargetID	DMC	FDR	CHR	MAPINFO	RefGene	CpG_Island	Island_Feature	Gene_Feature
Astrocytes	Age	cg19370442	1	0.0250678	6	6992304
Astrocytes	Age	cg14980260	1	0.0250678	7	38720626
Astrocytes	Age	cg20366486	1	0.0250678	9	135985301	RALGDS			Body
Astrocytes	Age	cg20509903	1	0.0490018	15	69609912	PAQR5			5'UTR
Astrocytes	Age	cg05621131	1	0.0397949	11	62444106	UBXN1	chr11:62446038-62446613	N_Shore	3'UTR
Astrocytes	Age	cg04078093	1	0.0397949	19	5220510	PTPRS	chr19:5222662-5223351	N_Shelf	Body
Astrocytes	Age	cg16071240	1	0.0490098	11	108487567
Astrocytes	Age	cg05587991	1	0.0439941	3	158257847	RSRC1			Body
Astrocytes	Age	cg23020795	1	0.0397949	12	52788318	KRT82			3'UTR
Astrocytes	Age	cg18980857	-1	0.0397949	11	94709586	KDM4D	chr11:94706291-94707060	S_Shelf	5'UTR
Astrocytes	Age	cg24670445	1	0.0397949	11	57519282	BTBD18	chr11:57520333-57520753	N_Shore	TSS200
Astrocytes	Age	cg09658813	1	0.0397949	7	66188399	RABGEF1			5'UTR
Microglia	Age	cg20718214	1	0.0338565	10	103599700	KCNIP2	chr10:103603166-103603642	N_Shelf	Body;TSS200
Microglia	Age	cg10526733	-1	0.011911	15	102264988	TARSL2	chr15:102264097-102264750	S_Shore	TSS1500
Microglia	Age	cg18842831	-1	0.0105564	10	102027464	CWF19L1	chr10:102027099-102027490	Island	TSS200
Microglia	Age	cg16907669	-1	0.0146294	6	3064109		chr6:3063811-3064553	Island
Microglia	Age	cg14862445	-1	0.0400523	6	31633163	BAT4	chr6:31632815-31634093	Island	TSS200;TSS1500
Microglia	Age	cg14862445	-1	0.0400523	6	31633163	CSNK2B	chr6:31632815-31634093	Island	TSS200;TSS1500
Microglia	Age	cg04696181	-1	0.0282943	5	3386790
Microglia	Age	cg13909342	1	0.00924712	9	71736854	TJP2	chr9:71736074-71737367	Island	5'UTR
Microglia	Age	cg24008219	1	0.0105564	15	89973121		chr15:89974055-89974263	N_Shore
Microglia	Age	cg17753661	-1	0.00962141	1	26441637	PDIK1L	chr1:26437319-26438917	S_Shelf	Body
Microglia	Age	cg18574144	1	0.00924712	19	2791705	THOP1	chr19:2790376-2790717	S_Shore	Body
Microglia	Age	cg14943534	-1	0.0437878	9	138626780	KCNT1	chr9:138626544-138626789	Island	Body
Microglia	Age	cg01094310	-1	0.00924712	12	55714602	OR6C1			1stExon
Microglia	Age	cg19539732	-1	0.00924712	8	23294732	ENTPD4			Body
Microglia	Age	cg14984210	1	0.00962141	6	30560164
Microglia	Age	cg05356648	-1	0.000802369	8	95168170	CDH17			Body
Microglia	Age	cg22434053	-1	0.00247136	3	160749026	PPM1L			Body
Microglia	Age	cg17267681	-1	0.017572	10	134071651	STK32C	chr10:134071971-134072193	N_Shore	Body
Microglia	Age	cg01160724	-1	0.0437878	2	159022111	CCDC148-AS1			TSS1500
Microglia	Age	cg16779049	-1	0.0437878	21	35828820	KCNE1	chr21:35831697-35832365	N_Shelf	5'UTR;TSS1500
Microglia	Age	cg10730399	1	0.0376709	12	133766877	ZNF268			5'UTR;Body
Microglia	Age	cg18640098	-1	0.0437878	5	9888660	LOC285692			Body
Oligodendrocytes	Age	cg03547446	-1	0.0439679	6	32163810	GPSM3	chr6:32163292-32164383	Island	TSS1500;Body
Oligodendrocytes	Age	cg03547446	-1	0.0439679	6	32163810	NOTCH4	chr6:32163292-32164383	Island	TSS1500;Body
Oligodendrocytes	Age	cg05427981	1	0.0439679	8	145582879	SLC52A2	chr8:145581331-145582765	S_Shore	5'UTR;Body;TSS1500
Oligodendrocytes	Age	cg05427981	1	0.0439679	8	145582879	FBXL6	chr8:145581331-145582765	S_Shore	5'UTR;Body;TSS1500
Oligodendrocytes	Age	cg08614097	-1	0.0439679	11	58275210	OR5B21			1stExon
OPC	Age	cg16991886	1	0.0388263	6	11832079
OPC	Age	cg07249343	1	0.00261181	12	133345809	GOLGA3	chr12:133349663-133349998	N_Shelf	3'UTR
OPC	Age	cg17262328	-1	0.0388263	7	55955158		chr7:55954935-55955387	Island
OPC	Age	cg11247868	-1	0.00261181	12	54582846	SMUG1			TSS200
OPC	Age	cg20274267	-1	0.0265548	1	12164477	TNFRSF8			Body
OPC	Age	cg13085338	-1	0.00304215	1	214776475	CENPF	chr1:214776256-214776935	Island	TSS200
OPC	Age	cg00649216	1	0.0191461	6	63921501
OPC	Age	cg24719853	1	0.0130399	2	110260219	SH3RF3			3'UTR
OPC	Age	cg17177006	1	0.0300345	3	5232410	EDEM1	chr3:5228958-5230190	S_Shelf	Body
OPC	Age	cg12948543	1	0.0448716	14	105851564	PACS2	chr14:105851751-105851987	N_Shore	Body
OPC	Age	cg05106893	1	4.89389e-06	6	135827980	LINC00271			Body
OPC	Age	cg00221993	1	0.0248731	10	91434745
OPC	Age	cg10460003	1	0.0237035	17	79681865	SLC25A10	chr17:79682525-79682767	N_Shore	Body
OPC	Age	cg11357070	1	0.0177032	19	46893618	PPP5C			3'UTR
OPC	Age	cg02904247	1	0.014521	18	5640693
OPC	Age	cg06926284	1	0.0379753	14	19920710	LINC01296			Body
OPC	Age	cg06926284	1	0.0379753	14	19920710	DUXAP10			Body
OPC	Age	cg03496289	-1	0.0236782	19	10680229	CDKN2D	chr19:10679134-10680036	S_Shore	TSS1500
OPC	Age	cg17512348	1	0.0013519	9	135443627	C9orf171			Body
OPC	Age	cg01496567	1	0.0122284	5	31823987	PDZD2			Body
OPC	Age	cg05177498	1	0.00304215	2	70682536	TGFA			Body
OPC	Age	cg05894907	1	0.014521	5	750226		chr5:750991-751300	N_Shore
OPC	Age	cg07510444	1	0.0367046	13	67433051	PCDH9-AS2			Body
OPC	Age	cg07510444	1	0.0367046	13	67433051	PCDH9			Body
OPC	Age	cg05461666	1	0.0448716	1	20573259		chr1:20569455-20569817	S_Shelf
OPC	Age	cg00966974	-1	0.029637	1	182573524	RGS16	chr1:182573375-182573760	Island	5'UTR;1stExon
OPC	Age	cg10883539	1	0.0378287	14	105456005	C14orf79	chr14:105451903-105452561	S_Shelf	Body
OPC	Age	cg18580169	1	2.62274e-06	1	247888589
OPC	Age	cg20555507	-1	0.00426717	9	73736452	TRPM3			5'UTR;1stExon
OPC	Age	cg18836410	1	0.00725197	8	40263035
OPC	Age	cg01969129	1	0.0191461	7	16536057
OPC	Age	cg18595348	1	0.0236782	11	26951784
OPC	Age	cg01419035	1	0.0067918	22	50499580	MLC1	chr22:50496441-50497393	S_Shelf	3'UTR
OPC	Age	cg10087607	-1	0.00725197	9	84302919	TLE1	chr9:84302139-84305001	Island	Body
OPC	Age	cg04341416	1	0.0486682	5	112658443	MCC			Body
OPC	Age	cg07390208	1	0.00166267	4	152949685
OPC	Age	cg06142108	1	0.0013519	16	19195208	SYT17	chr16:19194883-19195209	Island	Body
OPC	Age	cg05676941	1	0.00514479	5	172351326	ERGIC1			Body
OPC	Age	cg18484008	1	0.0191461	5	179224984	MGAT4B	chr5:179224732-179224985	Island	3'UTR
OPC	Age	cg16646916	1	0.014521	1	151795893	RORC			Body
OPC	Age	cg25286579	1	0.0191461	1	56069436
OPC	Age	cg14473057	1	0.00946452	2	119917755	C1QL2	chr2:119914126-119916663	S_Shore	TSS1500
OPC	Age	cg00951522	1	0.0339832	17	48537489	ACSF2			5'UTR;Body
OPC	Age	cg04495500	1	0.014521	4	88428303	SPARCL1			5'UTR
OPC	Age	cg11521110	1	0.0333564	22	49348779
OPC	Age	cg18696799	1	0.0479661	7	108983813
OPC	Age	cg15703585	1	0.0294092	7	6803522	RSPH10B	chr7:6803483-6803750	Island	Body
OPC	Age	cg15703585	1	0.0294092	7	6803522	RSPH10B2	chr7:6803483-6803750	Island	Body
OPC	Age	cg26968258	1	0.0177032	6	148580204
OPC	Age	cg23582879	1	0.0236667	8	10289868
OPC	Age	cg13795156	1	0.0257939	19	3906766	ATCAY	chr19:3907689-3908398	N_Shore	Body
OPC	Age	cg13795156	1	0.0257939	19	3906766	MIR1268A	chr19:3907689-3908398	N_Shore	Body
OPC	Age	cg15186616	1	0.014521	8	1448707	DLGAP2			TSS1500
OPC	Age	cg03004027	1	0.0431112	14	65433410	RAB15			Body
OPC	Age	cg03004027	1	0.0431112	14	65433410	CHURC1-FNTB			Body
OPC	Age	cg26172387	1	0.00424742	4	25884829
OPC	Age	cg24470672	1	0.0237035	2	26537512	ADGRF3			Body
Inhibitory neuron	Age	cg03690349	1	0.0456434	3	128166311
Inhibitory neuron	Age	cg24222390	-1	0.0456434	17	19410596		chr17:19410595-19411377	Island
Excitatory neuron	Age	cg27088635	1	0.0404548	4	44681143	GUF1	chr4:44680343-44680741	S_Shore	Body
Microglia	Braak	cg27143703	1	0.0243518	17	77961719	TBC1D16			Body
Microglia	Braak	cg20501011	1	0.0243518	1	841067		chr1:839694-840619	S_Shore
Microglia	Braak	cg21000599	-1	0.0418611	3	122436257	PARP14			Body
Microglia	Braak	cg12599237	1	0.0243518	3	53111969
Endothelial	Braak	cg00108938	-1	0.00814539	7	157633252	PTPRN2	chr7:157631319-157631615	S_Shore	Body
Endothelial	Braak	cg03808577	-1	0.0145158	7	100219429	TFR2	chr7:100218511-100218723	S_Shore	Body
Endothelial	Braak	cg17829942	1	0.0437778	9	95860954	C9orf89	chr9:95857703-95859132	S_Shore	Body
Inhibitory neuron	Braak	cg16749355	-1	3.50289e-07	7	1492619	MICALL2	chr7:1491773-1491975	S_Shore	Body
Inhibitory neuron	Braak	cg03698892	1	0.000115434	12	110561854	IFT81	chr12:110562095-110562700	N_Shore	TSS1500
Inhibitory neuron	Braak	cg18082464	1	1.89988e-06	6	134495596	SGK1	chr6:134497536-134497756	N_Shore	Body
Inhibitory neuron	Braak	cg19900387	-1	0.006578	1	6533368	PLEKHG5	chr1:6530536-6531814	S_Shore	Body
Inhibitory neuron	Braak	cg18097325	-1	1.89988e-06	7	148904912	ZNF282			Body
Inhibitory neuron	Braak	cg02774045	-1	0.006578	16	2550497	TBC1D24	chr16:2550047-2550508	Island	Body
Inhibitory neuron	Braak	cg25689129	-1	0.0165088	19	5212310	PTPRS	chr19:5212147-5212484	Island	Body
Inhibitory neuron	Braak	cg17157606	1	0.047798	17	4710728	PLD2	chr17:4710014-4710960	Island	5'UTR
Inhibitory neuron	Braak	cg12011198	-1	0.0390416	2	239974654	HDAC4	chr2:239974439-239974724	Island	3'UTR
Inhibitory neuron	Braak	cg10709708	-1	0.027657	10	133458170		chr10:133458017-133458495	Island
Inhibitory neuron	Braak	cg21453112	1	0.000525419	3	49027728	P4HTM	chr3:49027116-49028356	Island	1stExon
Inhibitory neuron	Braak	cg11932445	1	0.006578	2	219263228	CTDSP1	chr2:219263098-219265556	Island	TSS1500;Body
Inhibitory neuron	Braak	cg12039595	-1	4.60996e-05	1	244480459
Inhibitory neuron	Braak	cg10962758	-1	5.75318e-06	9	140666523	EHMT1			Body
Inhibitory neuron	Braak	cg14964771	-1	0.0267807	1	1014356		chr1:1011509-1013402	S_Shore
Inhibitory neuron	Braak	cg10519154	-1	0.000277445	11	67212322	CORO1B			TSS1500
Inhibitory neuron	Braak	cg01780928	-1	0.006578	20	8186480	PLCB1			Body
Inhibitory neuron	Braak	cg00668316	-1	0.00181016	10	34399554	PARD3			3'UTR
Inhibitory neuron	Braak	cg11453058	1	0.00762772	19	14064176	PODNL1	chr19:14062785-14063430	S_Shore	5'UTR;1stExon;Body
Inhibitory neuron	Braak	cg11453058	1	0.00762772	19	14064176	DCAF15	chr19:14062785-14063430	S_Shore	5'UTR;1stExon;Body
Inhibitory neuron	Braak	cg03690349	-1	3.50289e-07	3	128166311
Inhibitory neuron	Braak	cg25969984	-1	0.00679985	8	683832		chr8:686830-689496	N_Shelf
Inhibitory neuron	Braak	cg10921252	-1	0.0165088	10	21609760
Inhibitory neuron	Braak	cg09190606	-1	0.0161748	9	16121058
Inhibitory neuron	Braak	cg14185099	-1	1.57449e-05	9	116453971		chr9:116450145-116450454	S_Shelf
Inhibitory neuron	Braak	cg23594021	-1	3.75737e-05	1	19327482
Inhibitory neuron	Braak	cg18460359	-1	0.0161748	12	31113590	TSPAN11			Body
Inhibitory neuron	Braak	cg04162328	1	0.0391922	3	129800578	ALG1L2			TSS200
Inhibitory neuron	Braak	cg18019451	-1	0.0157379	1	151746047	TDRKH			3'UTR
Inhibitory neuron	Braak	cg22065664	-1	0.0240207	6	49309491
Inhibitory neuron	Braak	cg01114486	-1	0.0184723	3	189598972	TP63			3'UTR;Body
Inhibitory neuron	Braak	cg15651445	-1	0.00730542	20	42635285	TOX2			Body
Inhibitory neuron	Braak	cg06426416	1	0.0334529	4	5710403	EVC2	chr4:5709985-5710495	Island	5'UTR;TSS200
Inhibitory neuron	Braak	cg08987978	-1	0.0195199	19	7674801	CAMSAP3	chr19:7676623-7678024	N_Shore	Body
Inhibitory neuron	Braak	cg14199144	-1	0.0339776	11	113852043	HTR3A			Body
Inhibitory neuron	Braak	cg18546437	-1	0.006578	22	37308423	CSF2RB			TSS1500
Inhibitory neuron	Braak	cg23245485	-1	0.0218089	12	6484219	SCNN1A			5'UTR;Body;1stExon
Inhibitory neuron	Braak	cg13687735	-1	0.00762772	9	130677549	ST6GALNAC4	chr9:130679120-130679612	N_Shore	5'UTR;Body
Inhibitory neuron	Braak	cg25023761	-1	7.76747e-06	1	117213980	MIR320B1	chr1:117209824-117210621	S_Shelf	TSS1500
Inhibitory neuron	Braak	cg24812544	-1	7.76747e-06	3	128091729	EEFSEC			Body
Inhibitory neuron	Braak	cg02377704	-1	0.0174167	12	53075359	KRT1			TSS1500
Inhibitory neuron	Braak	cg11263852	-1	0.00250927	12	107830064	BTBD11			Body
Inhibitory neuron	Braak	cg07395867	-1	0.0425092	2	23901197	KLHL29			Body
Inhibitory neuron	Braak	cg14042923	-1	0.0313657	7	158713773	WDR60	chr7:158712559-158713094	S_Shore	Body
Inhibitory neuron	Braak	cg25970849	-1	0.0391922	7	29647620
Inhibitory neuron	Braak	cg05763046	-1	0.00014438	13	31552592
Inhibitory neuron	Braak	cg05079055	-1	0.0313657	14	85860394	LINC00911			Body
Inhibitory neuron	Braak	cg04377134	-1	0.000194198	17	74024269	EVPL			TSS1500
Inhibitory neuron	Braak	cg02415897	-1	0.000114545	7	24175120
Inhibitory neuron	Braak	cg01162224	-1	0.0267807	16	87855236
Inhibitory neuron	Braak	cg26311514	-1	3.36762e-05	4	54637272
Inhibitory neuron	Braak	cg27088635	1	0.00511924	4	44681143	GUF1	chr4:44680343-44680741	S_Shore	Body
Inhibitory neuron	Braak	cg14788994	-1	0.000370829	17	8274570	KRBA2			Body
Inhibitory neuron	Braak	cg14262056	1	0.0313657	7	57293250
Inhibitory neuron	Braak	cg21703763	-1	0.006578	21	44065429
Excitatory neuron	Braak	cg10962758	1	0.0126608	9	140666523	EHMT1			Body
Astrocytes	CDR	cg05233390	1	0.00864911	5	89705910	CETN3	chr5:89705736-89705942	Island	TSS1500
Astrocytes	CDR	cg24239123	-1	0.000735736	4	920971	GAK			Body
Astrocytes	CDR	cg14175690	1	0.027938	1	119527638	TBX15	chr1:119526782-119527192	S_Shore	5'UTR
Astrocytes	CDR	cg02733266	1	7.53537e-05	10	106014410	GSTO1	chr10:106014667-106015087	N_Shore	TSS1500
Astrocytes	CDR	cg19727381	-1	3.21589e-05	8	855862
Astrocytes	CDR	cg10195773	-1	0.0185664	2	44501390	SLC3A1			TSS1500
Astrocytes	CDR	cg10400362	-1	0.000800712	1	4832549	AJAP1	chr1:4832351-4832553	Island	Body
Astrocytes	CDR	cg25969728	-1	0.0403365	7	100286434	GIGYF1	chr7:100284888-100285155	S_Shore	5'UTR;1stExon
Astrocytes	CDR	cg16296290	1	0.0235073	1	2136845	C1orf86	chr1:2136808-2137351	Island	5'UTR
Astrocytes	CDR	cg16292912	-1	0.00906	3	9743011	MTMR14	chr3:9745499-9746782	N_Shelf	Body
Astrocytes	CDR	cg21991195	-1	0.000748539	19	1526562	PLK5P	chr19:1526462-1526681	Island	Body
Astrocytes	CDR	cg14657116	-1	0.0265865	2	72359477	CYP26B1			Body
Astrocytes	CDR	cg04862890	1	0.0428233	17	29335910		chr17:29335397-29336452	Island
Astrocytes	CDR	cg08784511	1	0.000203185	1	156265485	GLMP			TSS200
Astrocytes	CDR	cg22606564	1	5.2238e-05	15	66585543	DIS3L	chr15:66585767-66586494	N_Shore	TSS200;TSS1500
Astrocytes	CDR	cg00328593	-1	0.00921739	7	14030807	ETV1	chr7:14030965-14031213	N_Shore	5'UTR;1stExon;TSS1500
Astrocytes	CDR	cg05155840	1	2.73269e-05	4	174448841	HAND2	chr4:174448333-174448845	Island	Body
Astrocytes	CDR	cg06828043	-1	0.00211225	11	70398862	SHANK2			Body
Astrocytes	CDR	cg01228193	-1	3.21589e-05	5	149983979	SYNPO			5'UTR
Astrocytes	CDR	cg13989834	-1	0.0170325	9	134400392	UCK1	chr9:134404317-134404560	N_Shelf	3'UTR
Astrocytes	CDR	cg25423804	-1	0.000155731	4	17495678	QDPR			Body
Astrocytes	CDR	cg25854725	-1	0.0153185	11	128168375
Astrocytes	CDR	cg09892454	-1	0.00173995	5	149433536	CSF1R			3'UTR
Astrocytes	CDR	cg14825598	-1	0.00277918	9	72426993
Astrocytes	CDR	cg15147043	-1	0.00185886	20	16596470
Astrocytes	CDR	cg27579582	-1	0.00966859	2	177992797
Astrocytes	CDR	cg04608916	-1	0.0049162	1	97886174	DPYD			Body
Astrocytes	CDR	cg17686983	-1	0.0413409	1	230327607	GALNT2			Body
Astrocytes	CDR	cg15895398	-1	0.00173995	1	3519642	MEGF6			Body
Astrocytes	CDR	cg17908384	-1	0.000800712	10	6104730	IL2RA			TSS1500
Astrocytes	CDR	cg25244800	-1	0.0490069	15	37244374	MEIS2			Body
Astrocytes	CDR	cg21571752	-1	0.0377485	5	75370110
Astrocytes	CDR	cg27392990	-1	0.00871748	4	77943181	SEPT11			Body
Astrocytes	CDR	cg11418107	-1	5.2238e-05	12	579695	B4GALNT3			Body
Astrocytes	CDR	cg23656367	-1	0.0151734	21	23087706
Astrocytes	CDR	cg21927055	-1	0.000560924	11	69985998	ANO1			Body
Astrocytes	CDR	cg26770399	1	0.0211185	2	37827118
Astrocytes	CDR	cg24796842	-1	0.0287311	12	4379504		chr12:4378366-4382222	Island
Astrocytes	CDR	cg20384450	-1	0.00354561	12	2968918	LOC100507424			Body
Astrocytes	CDR	cg20384450	-1	0.00354561	12	2968918	FOXM1			Body
Astrocytes	CDR	cg25712985	-1	0.000348755	10	2274980
Astrocytes	CDR	cg24963653	-1	0.00131612	7	157700028	PTPRN2	chr7:157702996-157703285	N_Shelf	Body
Astrocytes	CDR	cg27613227	-1	0.0243887	21	46558290	ADARB1	chr21:46553606-46554412	S_Shelf	5'UTR;Body
Astrocytes	CDR	cg07450467	-1	0.026324	2	178773401	PDE11A			Body;5'UTR
Astrocytes	CDR	cg05574551	-1	0.00522362	1	237849616	RYR2			Body
Astrocytes	CDR	cg19248536	-1	0.00879414	2	190407319
Astrocytes	CDR	cg16634637	-1	0.0018507	7	37866854
Astrocytes	CDR	cg23244254	-1	0.00035492	1	246954479	LOC149134	chr1:246952214-246952511	S_Shore	Body
Astrocytes	CDR	cg18620300	-1	0.0143521	5	15757078	FBXL7			Body
Astrocytes	CDR	cg24640697	-1	0.000468107	1	84970057	GNG5	chr1:84971344-84972491	N_Shore	Body
Astrocytes	CDR	cg09602541	1	0.0166191	3	174792068	NAALADL2			Body
Astrocytes	CDR	cg14821409	-1	0.00211225	2	27168625	DPYSL5			Body
Astrocytes	CDR	cg06854495	-1	0.00063217	11	113272154
Astrocytes	CDR	cg08645879	-1	0.000276004	1	109084300
Astrocytes	CDR	cg16771753	-1	0.000203185	3	55328849
Astrocytes	CDR	cg12917072	-1	0.00131612	5	33758285	ADAMTS12			Body
Astrocytes	CDR	cg21956461	-1	0.000560924	3	118904960	UPK1B			5'UTR
Astrocytes	CDR	cg26057487	-1	9.53037e-05	2	120165089
Astrocytes	CDR	cg01747995	-1	0.00838501	2	47882653
Astrocytes	CDR	cg11439126	-1	0.00150759	1	212659149
Astrocytes	CDR	cg27332104	-1	3.21589e-05	15	52386161
Astrocytes	CDR	cg10798569	-1	0.00379626	18	52405918
Astrocytes	CDR	cg04436162	-1	0.000375096	9	33220728
Astrocytes	CDR	cg04424015	-1	0.026593	10	77163615	ZNF503-AS2	chr10:77155128-77169600	Island	TSS1500;TSS200;Body
Astrocytes	CDR	cg00847480	-1	0.00595427	18	32229249	DTNA			5'UTR
Astrocytes	CDR	cg26266885	-1	0.000123787	18	76406596
Astrocytes	CDR	cg27103801	-1	0.00247094	8	91000593		chr8:90996372-90996957	S_Shelf
Astrocytes	CDR	cg11021552	-1	0.000148835	12	27304320
Astrocytes	CDR	cg02765864	-1	0.00136745	14	101875672	LINC00524			TSS1500
Astrocytes	CDR	cg16072977	-1	0.00347943	11	75314121	MAP6			3'UTR;Body
Astrocytes	CDR	cg22958881	-1	0.0166515	3	115271691
Astrocytes	CDR	cg00202490	-1	0.000831327	1	156347832	RHBG			Body
Astrocytes	CDR	cg17132582	-1	0.0493358	17	32215920	ASIC2			Body
Astrocytes	CDR	cg27167231	-1	2.73269e-05	11	69536915
Astrocytes	CDR	cg10021428	1	0.00211225	4	53588038		chr4:53588189-53588735	N_Shore
Astrocytes	CDR	cg01070168	-1	0.0409127	21	45670520	DNMT3L			Body
Astrocytes	CDR	cg14975093	-1	0.00115669	15	75309123	SCAMP5			Body
Astrocytes	CDR	cg16558846	-1	0.00131612	14	106373308
Astrocytes	CDR	cg15564459	-1	0.00150759	1	162347782	C1orf111			TSS1500
Astrocytes	CDR	cg15564459	-1	0.00150759	1	162347782	C1orf226			TSS1500
Astrocytes	CDR	cg12312583	-1	0.000994145	6	31526725
Astrocytes	CDR	cg26412266	-1	0.0374968	14	106376255
Astrocytes	CDR	cg18419747	-1	0.0084865	10	15142494	RPP38	chr10:15138965-15139851	S_Shelf	5'UTR
Astrocytes	CDR	cg24450397	-1	0.0148209	6	31855457	EHMT2	chr6:31856896-31857104	N_Shore	Body
Astrocytes	CDR	cg14549869	-1	0.000550269	9	37577490	FBXO10	chr9:37575918-37576445	S_Shore	TSS1500
Astrocytes	CDR	cg22253653	-1	0.00595427	11	44320829	ALX4			Body
Astrocytes	CDR	cg26055120	-1	0.00035492	20	23434086	CST11			TSS1500
Astrocytes	CDR	cg12876398	-1	0.0383069	7	48423874	ABCA13			Body
Astrocytes	CDR	cg26532550	-1	0.000238015	7	73644787
Astrocytes	CDR	cg14468688	-1	0.00824359	7	139483671	TBXAS1			5'UTR
Astrocytes	CDR	cg12291533	-1	0.0134728	8	2420061		chr8:2418935-2419460	S_Shore
Astrocytes	CDR	cg21211039	-1	0.036111	22	45555611		chr22:45559298-45560172	N_Shelf
Astrocytes	CDR	cg01828111	-1	0.000123787	16	15802082	MYH11			Body;3'UTR
Astrocytes	CDR	cg01828111	-1	0.000123787	16	15802082	NDE1			Body;3'UTR
Astrocytes	CDR	cg08763548	-1	0.0228705	19	57679097	DUXA			TSS1500
Astrocytes	CDR	cg01295653	-1	0.00173995	2	242977467
Astrocytes	CDR	cg14815343	-1	0.0127332	14	93523542	ITPK1			Body
Astrocytes	CDR	cg15941241	-1	0.00160049	8	117938888
Astrocytes	CDR	cg13574911	-1	0.00478597	17	75872184
Astrocytes	CDR	cg16520652	-1	0.0238581	22	22302600	PPM1F	chr22:22306554-22307402	N_Shelf	5'UTR
Astrocytes	CDR	cg08405848	-1	0.0393362	2	50168330	NRXN1			Body
Astrocytes	CDR	cg14232317	-1	0.00173995	1	53728784	LRP8			Body
Astrocytes	CDR	cg25806550	-1	0.000632083	6	81134616
Astrocytes	CDR	cg09908758	-1	0.0499699	7	657983	PRKAR1B			Body
Astrocytes	CDR	cg19253339	-1	0.000238015	1	2240476	SKI	chr1:2236442-2239069	S_Shore	3'UTR
Astrocytes	CDR	cg26863988	-1	0.0166515	3	52446671	PHF7	chr3:52443677-52445104	S_Shore	TSS200;5'UTR
Astrocytes	CDR	cg09018831	-1	0.0219305	3	123531895	MYLK			5'UTR
Astrocytes	CDR	cg13136451	-1	0.00173995	3	134095281	AMOTL2	chr3:134092257-134093741	S_Shore	TSS1500
Astrocytes	CDR	cg13440411	-1	0.00472504	5	149957924
Astrocytes	CDR	cg03516262	-1	0.000636423	8	143953602
Astrocytes	CDR	cg21666974	-1	0.0047833	15	97029762
Astrocytes	CDR	cg22685251	1	0.00173995	6	161413652	MAP3K4	chr6:161412377-161413564	S_Shore	Body
Astrocytes	CDR	cg02251850	-1	0.029878	17	78851503	RPTOR	chr17:78849401-78850933	S_Shore	Body
Astrocytes	CDR	cg02454815	-1	7.53537e-05	19	50363877	PTOV1	chr19:50364835-50366286	N_Shore	3'UTR
Astrocytes	CDR	cg11948905	-1	0.0086235	5	53920730
Astrocytes	CDR	cg11472913	-1	0.00131612	5	55834534	C5orf67			Body
Astrocytes	CDR	cg07747791	-1	0.0482864	7	27498134
Astrocytes	CDR	cg10812777	-1	0.0029278	14	106376439
Astrocytes	CDR	cg06737630	-1	0.0278234	14	105334648	KIAA0284	chr14:105332408-105332651	S_Shore	5'UTR
Astrocytes	CDR	cg11281851	1	0.00644835	16	69374147	COG8	chr16:69373061-69373882	S_Shore	TSS1500;Body
Astrocytes	CDR	cg11281851	1	0.00644835	16	69374147	NIP7	chr16:69373061-69373882	S_Shore	TSS1500;Body
Astrocytes	CDR	cg17820473	-1	0.00131612	12	15070273	ERP27			Body
Astrocytes	CDR	cg06109939	-1	0.000488896	11	33637874	C11orf41			Body
Astrocytes	CDR	cg26485771	-1	0.0265865	11	116046166
Astrocytes	CDR	cg09789229	-1	0.000422054	16	54090494	FTO			Body
Astrocytes	CDR	cg16967646	-1	0.0499699	12	71498410
Astrocytes	CDR	cg04902894	-1	0.0378942	15	84384720	ADAMTSL3			Body
Astrocytes	CDR	cg14853657	-1	0.0039021	17	7440893
Astrocytes	CDR	cg27140170	-1	0.00179954	2	231280096	SP100			TSS1500
Astrocytes	CDR	cg02627335	-1	0.00605488	9	90215147	DAPK1			Body
Astrocytes	CDR	cg00756172	-1	0.00222802	5	5033311	LOC340094			TSS1500
Astrocytes	CDR	cg23393368	-1	0.00220866	21	27561643
Astrocytes	CDR	cg20125543	-1	0.0327016	12	1655632
Astrocytes	CDR	cg03141069	1	0.0131045	1	228463734	OBSCN	chr1:228463249-228464488	Island	Body
Astrocytes	CDR	cg09902803	-1	0.0178551	7	158601059	ESYT2	chr7:158596444-158597251	S_Shelf	Body
Astrocytes	CDR	cg22223001	-1	0.000123787	8	1782850	ARHGEF10	chr8:1779620-1779821	S_Shelf	5'UTR
Astrocytes	CDR	cg00592315	-1	0.040436	14	94384611	C14orf86			Body;TSS1500
Astrocytes	CDR	cg00592315	-1	0.040436	14	94384611	FAM181A			Body;TSS1500
Astrocytes	CDR	cg06259244	-1	0.000651537	15	94132886
Astrocytes	CDR	cg25827873	-1	0.00212974	8	593655
Astrocytes	CDR	cg13080551	-1	0.0270182	19	815528	LPPR3	chr19:811904-813824	S_Shore	Body
Astrocytes	CDR	cg12693634	-1	0.0444359	10	52384065	SGMS1	chr10:52382472-52385155	Island	TSS1500
Astrocytes	CDR	cg27582739	1	7.53537e-05	11	112833058	NCAM1	chr11:112832524-112834490	Island	Body
Astrocytes	CDR	cg10096286	-1	0.00171378	16	84497622	ATP2C2			3'UTR
Astrocytes	CDR	cg04578792	1	0.0335997	3	128152268		chr3:128151656-128152180	S_Shore
Astrocytes	CDR	cg17547152	-1	0.00379626	12	132341427
Astrocytes	CDR	cg00154727	-1	0.0311934	7	50863804		chr7:50861390-50861638	S_Shelf
Astrocytes	CDR	cg13885855	-1	0.0163844	17	64371300	PRKCA			Body
Astrocytes	CDR	cg00918130	-1	5.15724e-05	19	618324	POLRMT	chr19:615691-623505	Island	Body
Astrocytes	CDR	cg22432347	-1	0.0154909	5	171368847	FBXW11			Body
Astrocytes	CDR	cg25534018	-1	0.0498938	11	70446778	SHANK2			Body
Astrocytes	CDR	cg13639016	-1	0.000560924	9	5893907	MLANA			Body
Astrocytes	CDR	cg16071869	-1	0.00270214	12	105798815
Astrocytes	CDR	cg15520752	-1	0.0212651	6	31025759	HCG22			Body
Astrocytes	CDR	cg01569829	-1	0.0163844	12	4502227
Astrocytes	CDR	cg13029807	-1	0.00805945	8	103755591
Astrocytes	CDR	cg16359424	-1	0.00165767	10	130185305
Astrocytes	CDR	cg01524974	-1	0.0228705	14	21226762
Astrocytes	CDR	cg10319751	1	0.0444359	15	31318290	TRPM1	chr15:31318285-31318532	Island	Body
Astrocytes	CDR	cg18447965	-1	0.00284029	10	87424306	GRID1			Body
Astrocytes	CDR	cg20424470	-1	0.000306843	13	112321694		chr13:112320824-112321129	S_Shore
Astrocytes	CDR	cg21607248	-1	0.0018995	20	31123218		chr20:31123989-31124697	N_Shore
Astrocytes	CDR	cg15050044	-1	0.00186038	10	131569563
Astrocytes	CDR	cg21542308	-1	0.000845486	8	39853778	IDO2			Body
Astrocytes	CDR	cg18789515	-1	0.0469759	20	24744448
Astrocytes	CDR	cg13463624	-1	0.000223802	3	72536312
Astrocytes	CDR	cg00466874	-1	0.00173995	17	69677559
Astrocytes	CDR	cg00759146	-1	0.000265342	1	213994452	PROX1-AS1			Body
Astrocytes	CDR	cg14628195	-1	0.000117082	6	166924396	MIR1913			TSS1500;Body
Astrocytes	CDR	cg14628195	-1	0.000117082	6	166924396	RPS6KA2			TSS1500;Body
Astrocytes	CDR	cg27646699	1	0.000375096	16	69373964	NIP7	chr16:69373061-69373882	S_Shore	Body;TSS1500
Astrocytes	CDR	cg27646699	1	0.000375096	16	69373964	COG8	chr16:69373061-69373882	S_Shore	Body;TSS1500
Astrocytes	CDR	cg01880617	-1	0.00252658	2	69843238	AAK1			Body
Astrocytes	CDR	cg02987199	-1	0.00354561	21	47434002		chr21:47430599-47431011	S_Shelf
Astrocytes	CDR	cg06299490	-1	2.73269e-05	17	709381	NXN	chr17:710581-710912	N_Shore	Body
Astrocytes	CDR	cg11723921	-1	0.0237372	2	191306090	MFSD6			Body
Astrocytes	CDR	cg18993417	1	0.0325387	19	51483067	KLK7			Body
Astrocytes	CDR	cg16237176	-1	0.00131612	17	33773921	SLFN13	chr17:33775294-33775794	N_Shore	5'UTR
Astrocytes	CDR	cg18972205	-1	0.00441904	5	8686177
Astrocytes	CDR	cg23268700	-1	0.0201924	1	155717533	MSTO2P	chr1:155715297-155715908	S_Shore	Body
Astrocytes	CDR	cg00237330	-1	0.0047833	5	145213360	PRELID2	chr5:145214649-145215139	N_Shore	Body;5'UTR
Astrocytes	CDR	cg08178031	-1	0.000506778	3	186723993	ST6GAL1			5'UTR
Astrocytes	CDR	cg23490727	-1	0.0456106	17	232332		chr17:234438-236162	N_Shelf
Astrocytes	CDR	cg23724016	-1	0.0498938	11	617708	MUPCDH	chr11:617226-617797	Island	Body
Astrocytes	CDR	cg15827916	1	0.021755	5	179342646
Astrocytes	CDR	cg16467648	-1	0.00571958	1	217076832	ESRRG			5'UTR
Astrocytes	CDR	cg02632203	-1	0.000748539	2	121744452	GLI2	chr2:121745840-121746851	N_Shore	Body
Astrocytes	CDR	cg12031060	-1	0.00746828	11	68550320	CPT1A	chr11:68550231-68550593	Island	Body
Astrocytes	CDR	cg12875665	1	0.0163504	2	55000004	EML6			Body
Astrocytes	CDR	cg16829200	-1	0.000712603	4	2495521	RNF4			Body
Astrocytes	CDR	cg23277830	-1	0.0353064	1	3704460	LRRC47	chr1:3703672-3703908	S_Shore	Body
Astrocytes	CDR	cg26789163	-1	0.000560924	15	61033515	RORA			Body
Astrocytes	CDR	cg23865032	-1	0.000415496	12	756762	NINJ2			Body
Astrocytes	CDR	cg25933095	-1	0.000324857	8	12957646	DLC1			Body
Astrocytes	CDR	cg05403832	-1	0.00864911	10	101586955	ABCC2			Body
Endothelial	CDR	cg24684816	-1	0.0186183	18	12093809		chr18:12093607-12093842	Island
Endothelial	CDR	cg04649769	1	0.00174988	8	19799278	LPL	chr8:19796843-19798006	S_Shore	Body
Oligodendrocytes	CEARD	cg12403433	-1	0.0352115	15	57596752	LINC00926	chr15:57598538-57599313	N_Shore	Body
Inh	Braak	cg18019451	-1	0.0131064	1	151746047	TDRKH			3'UTR
Inh	Braak	cg22065664	-1	0.0147324	6	49309491
Inh	Braak	cg01114486	-1	0.00601318	3	189598972	TP63			3'UTR;Body
Inh	Braak	cg15651445	-1	0.00092334	20	42635285	TOX2			Body
Inh	Braak	cg08092860	-1	0.017241	9	133027094	HMCN2	chr9:133027737-133028563	N_Shore	TSS1500
Inh	Braak	cg06426416	1	0.0131064	4	5710403	EVC2	chr4:5709985-5710495	Island	5'UTR;TSS200
Inh	Braak	cg08987978	-1	0.0165897	19	7674801	CAMSAP3	chr19:7676623-7678024	N_Shore	Body
Inh	Braak	cg14199144	-1	0.0131064	11	113852043	HTR3A			Body
Inh	Braak	cg18546437	-1	0.00355265	22	37308423	CSF2RB			TSS1500
Inh	Braak	cg23245485	-1	0.0131064	12	6484219	SCNN1A			5'UTR;Body;1stExon
Inh	Braak	cg13687735	-1	0.00304653	9	130677549	ST6GALNAC4	chr9:130679120-130679612	N_Shore	5'UTR;Body
Inh	Braak	cg25023761	-1	5.115e-07	1	117213980	MIR320B1	chr1:117209824-117210621	S_Shelf	TSS1500
Inh	Braak	cg24812544	-1	1.18317e-06	3	128091729	EEFSEC			Body
Inh	Braak	cg18550591	-1	0.0345303	1	228293798		chr1:228295368-228295569	N_Shore
Inh	Braak	cg09612852	-1	0.0255099	3	194808180	XXYLT1			Body
Inh	Braak	cg02377704	-1	0.00304653	12	53075359	KRT1			TSS1500
Inh	Braak	cg11263852	-1	0.00600406	12	107830064	BTBD11			Body
Inh	Braak	cg07395867	-1	0.0147324	2	23901197	KLHL29			Body
Inh	Braak	cg14042923	-1	0.00760617	7	158713773	WDR60	chr7:158712559-158713094	S_Shore	Body
Inh	Braak	cg25970849	-1	0.0345303	7	29647620
Inh	Braak	cg05763046	-1	7.78615e-05	13	31552592
Inh	Braak	cg09503106	-1	0.0131064	13	112554252	LINC00354			Body
Inh	Braak	cg05079055	-1	0.00223246	14	85860394	LINC00911			Body
Inh	Braak	cg14819399	-1	0.0362678	4	110771254	LRIT3			TSS1500
Inh	Braak	cg04377134	-1	0.000129655	17	74024269	EVPL			TSS1500
Inh	Braak	cg02415897	-1	6.52672e-05	7	24175120
Inh	Braak	cg01162224	-1	0.0147324	16	87855236
Inh	Braak	cg26311514	-1	1.10578e-05	4	54637272
Inh	Braak	cg27088635	1	0.00465062	4	44681143	GUF1	chr4:44680343-44680741	S_Shore	Body
Inh	Braak	cg14788994	-1	6.52672e-05	17	8274570	KRBA2			Body
Inh	Braak	cg21703763	-1	0.000787658	21	44065429
Exc	Braak	cg16749355	1	0.0336061	7	1492619	MICALL2	chr7:1491773-1491975	S_Shore	Body
Exc	Braak	cg18082464	-1	0.0186428	6	134495596	SGK1	chr6:134497536-134497756	N_Shore	Body
Exc	Braak	cg18097325	1	0.0291854	7	148904912	ZNF282			Body
Exc	Braak	cg12039595	1	0.0336061	1	244480459
Exc	Braak	cg10962758	1	0.0108233	9	140666523	EHMT1			Body
Exc	Braak	cg03690349	1	0.0158244	3	128166311
Exc	Braak	cg14185099	1	0.0351124	9	116453971		chr9:116450145-116450454	S_Shelf
Exc	Braak	cg14020652	-1	0.0336061	9	38339335
Exc	Braak	cg25023761	1	0.0158244	1	117213980	MIR320B1	chr1:117209824-117210621	S_Shelf	TSS1500
Exc	Braak	cg24812544	1	0.0336061	3	128091729	EEFSEC			Body
Oligo	CERAD	cg12403433	-1	0.0285983	15	57596752	LINC00926	chr15:57598538-57599313	N_Shore	Body

## Sheet: Data 3
Supplementary Data 3: Cell-type specific (CTS) DMCs close to GWAS loci by phenotype and cell type within 500 kb
CellType	Phenotype	TargetID	CHR	MAPINFO	PUBMEDID	JOURNAL	LINK	STUDY	SNP_ID_CURRENT	REPORTED.GENE.S.	MAPPED_GENE	CNV	snp_position	snp_to_DMC_distance
OPC	Age	cg05461666	1	20573259	36543923	Mol Psychiatry	www.ncbi.nlm.nih.gov/pubmed/36543923	African ancestry GWAS of dementia in a large military cohort identifies significant risk loci.	569876967		VWA5B1	N	20637002	63743
Microglia	Age	cg17753661	1	26441637	26830138	Mol Psychiatry	www.ncbi.nlm.nih.gov/pubmed/26830138	Family-based association analyses of imputed genotypes reveal genome-wide significant association of Alzheimer's disease with OSBPL6, PTPRG, and PDCL3.	56039743	Intergenic	UBXN11	N	26620806	179169
OPC	Age	cg13085338	1	214776475	35851147	Commun Biol	www.ncbi.nlm.nih.gov/pubmed/35851147	A large-scale genome-wide cross-trait analysis reveals shared genetic architecture between Alzheimer's disease and gastrointestinal tract disorders.	12116805		LINC02775 - SMYD2	N	214423797	352678
OPC	Age	cg24470672	2	26537512	35589863	Sci Rep	www.ncbi.nlm.nih.gov/pubmed/35589863	Genome-wide association of polygenic risk extremes for Alzheimer's disease in the UK Biobank.	7423500		HADHA	N	26451699	85813
OPC	Age	cg14473057	2	119917755	27770636	Alzheimers Dement	www.ncbi.nlm.nih.gov/pubmed/27770636	Two novel loci, COBL and SLC10A2, for Alzheimer's disease in African Americans.	72840936	Intergenic	STEAP3-AS1	N	120023692	105937
OPC	Age	cg17177006	3	5232410	33074286	JAMA Neurol	www.ncbi.nlm.nih.gov/pubmed/33074286	Novel Alzheimer Disease Risk Loci and Pathways in African American Individuals Using the African Genome Resources Panel: A Meta-analysis.	168193	EDEM1	RN7SL553P - MTARC2P1	N	5302077	69667
OPC	Age	cg04495500	4	88428303	23535033	Alzheimers Dement	www.ncbi.nlm.nih.gov/pubmed/23535033	Genome-wide association study of the rate of cognitive decline in Alzheimer's disease.	340635	AFF1	AFF1	N	87931404	496899
OPC	Age	cg07390208	4	152949685	27770636	Alzheimers Dement	www.ncbi.nlm.nih.gov/pubmed/27770636	Two novel loci, COBL and SLC10A2, for Alzheimer's disease in African Americans.	73865608	Intergenic	RNA5SP169 - LINC02273	N	152964892	15207
OPC	Age	cg05894907	5	750226	35851147	Commun Biol	www.ncbi.nlm.nih.gov/pubmed/35851147	A large-scale genome-wide cross-trait analysis reveals shared genetic architecture between Alzheimer's disease and gastrointestinal tract disorders.	4957096		ZDHHC11B	N	746870	3356
OPC	Age	cg01496567	5	31823987	29274321	Alzheimers Dement	www.ncbi.nlm.nih.gov/pubmed/29274321	Genome-wide association study of Alzheimer's disease endophenotypes at prediagnosis stages.	181850653	DROSHA, C5orf22, PDZD2	C5orf22 - RNU6-363P	N	31575457	248530
OPC	Age	cg04341416	5	112658443	34020725	Acta Neuropathol Commun	www.ncbi.nlm.nih.gov/pubmed/34020725	Genome-wide analysis identifies a novel LINC-PINT splice variant associated with vascular amyloid pathology in Alzheimer's disease.	4415069	YTHDC2	YTHDC2	N	112866908	208465
OPC	Age	cg18484008	5	179224984	24162737	Nat Genet	www.ncbi.nlm.nih.gov/pubmed/24162737	Meta-analysis of 74,046 individuals identifies 11 new susceptibility loci for Alzheimer's disease.	72807343	SQSTM1	SQSTM1	N	179238261	13277
Microglia	Age	cg14862445	6	31633163	30636644	Alzheimers Res Ther	www.ncbi.nlm.nih.gov/pubmed/30636644	Genome-wide analysis of genetic predisposition to Alzheimer's disease and related sex disparities.	11969759	TNXB	TNXB, TNXB, TNXB, TNXB, TNXB, TNXB	N	32021130	387967
Microglia	Age	cg14862445	6	31633163	30636644	Alzheimers Res Ther	www.ncbi.nlm.nih.gov/pubmed/30636644	Genome-wide analysis of genetic predisposition to Alzheimer's disease and related sex disparities.	11969759	TNXB	TNXB, TNXB, TNXB, TNXB, TNXB, TNXB	N	32021130	387967
Oligodendrocytes	Age	cg03547446	6	32163810	34743297	Geroscience	www.ncbi.nlm.nih.gov/pubmed/34743297	Pleiotropic predisposition to Alzheimer's disease and educational attainment: insights from the summary statistics analysis.	3134953		FKBPL - PRRT1	N	32109165	54645
Oligodendrocytes	Age	cg03547446	6	32163810	34743297	Geroscience	www.ncbi.nlm.nih.gov/pubmed/34743297	Pleiotropic predisposition to Alzheimer's disease and educational attainment: insights from the summary statistics analysis.	3134953		FKBPL - PRRT1	N	32109165	54645
OPC	Age	cg00649216	6	63921501	35589863	Sci Rep	www.ncbi.nlm.nih.gov/pubmed/35589863	Genome-wide association of polygenic risk extremes for Alzheimer's disease in the UK Biobank.	1681939		PHF3	N	64353020	431519
OPC	Age	cg05106893	6	135827980	29274321	Alzheimers Dement	www.ncbi.nlm.nih.gov/pubmed/29274321	Genome-wide association study of Alzheimer's disease endophenotypes at prediagnosis stages.	79846291	LINC00271, PDE7B	AHI1-DT	N	136077929	249949
OPC	Age	cg26968258	6	148580204	20061627	J Alzheimers Dis	www.ncbi.nlm.nih.gov/pubmed/20061627	Genome-wide scan of copy number variation in late-onset Alzheimer's disease.	9390537	SASH1	SAMD5 - SASH1	N	148423371	156833
OPC	Age	cg15703585	7	6803522	25778476	Mol Psychiatry	www.ncbi.nlm.nih.gov/pubmed/25778476	A novel Alzheimer disease locus located near the gene encoding tau protein.	7787147	PMS2CL, ZNF12	SPDYE20P - PMS2CL	N	6771660	31862
OPC	Age	cg15703585	7	6803522	25778476	Mol Psychiatry	www.ncbi.nlm.nih.gov/pubmed/25778476	A novel Alzheimer disease locus located near the gene encoding tau protein.	7787147	PMS2CL, ZNF12	SPDYE20P - PMS2CL	N	6771660	31862
OPC	Age	cg01969129	7	16536057	23535033	Alzheimers Dement	www.ncbi.nlm.nih.gov/pubmed/23535033	Genome-wide association study of the rate of cognitive decline in Alzheimer's disease.	58370486	BZW2, TSPAN13	BZW2	N	16707861	171804
Astrocytes	Age	cg14980260	7	38720626	32573913	Alzheimers Dement	www.ncbi.nlm.nih.gov/pubmed/32573913	Genome-wide association study of rate of cognitive decline in Alzheimer's disease patients identifies novel genes and pathways.	13228275	NR	AMPH	N	38462179	258447
Astrocytes	Age	cg09658813	7	66188399	35589863	Sci Rep	www.ncbi.nlm.nih.gov/pubmed/35589863	Genome-wide association of polygenic risk extremes for Alzheimer's disease in the UK Biobank.	117207241		TYW1	N	66482730	294331
OPC	Age	cg23582879	8	10289868	36543923	Mol Psychiatry	www.ncbi.nlm.nih.gov/pubmed/36543923	African ancestry GWAS of dementia in a large military cohort identifies significant risk loci.	4607615		MSRA	N	10279626	10242
Microglia	Age	cg19539732	8	23294732	30514930	Mol Psychiatry	www.ncbi.nlm.nih.gov/pubmed/30514930	Genetic data and cognitively defined late-onset Alzheimer's disease subgroups.	17089546	NR	NKX2-6 - STC1	N	23571807	277075
Oligodendrocytes	Age	cg05427981	8	145582879	34743297	Geroscience	www.ncbi.nlm.nih.gov/pubmed/34743297	Pleiotropic predisposition to Alzheimer's disease and educational attainment: insights from the summary statistics analysis.	11774212		ZFTRAF1	N	145686505	103626
Oligodendrocytes	Age	cg05427981	8	145582879	34743297	Geroscience	www.ncbi.nlm.nih.gov/pubmed/34743297	Pleiotropic predisposition to Alzheimer's disease and educational attainment: insights from the summary statistics analysis.	11774212		ZFTRAF1	N	145686505	103626
Microglia	Age	cg13909342	9	71736854	34743297	Geroscience	www.ncbi.nlm.nih.gov/pubmed/34743297	Pleiotropic predisposition to Alzheimer's disease and educational attainment: insights from the summary statistics analysis.	7033137		APBA1	N	72055158	318304
OPC	Age	cg17512348	9	135443627	35694926	J Alzheimers Dis	www.ncbi.nlm.nih.gov/pubmed/35694926	Genome-Wide Association Study of Incident Dementia in a Community-Based Sample of Older Subjects.	117247154		SETX	N	135217116	226511
Microglia	Age	cg14943534	9	138626780	33637690	Transl Psychiatry	www.ncbi.nlm.nih.gov/pubmed/33637690	Exome-wide age-of-onset analysis reveals exonic variants in ERN1 and SPPL2C associated with Alzheimer's disease.	149524209		CAMSAP1	N	138712860	86080
Microglia	Age	cg18842831	10	102027464	20061627	J Alzheimers Dis	www.ncbi.nlm.nih.gov/pubmed/20061627	Genome-wide scan of copy number variation in late-onset Alzheimer's disease.	4509693	PAX2	PAX2	N	102501571	474107
Microglia	Age	cg20718214	10	103599700	34743297	Geroscience	www.ncbi.nlm.nih.gov/pubmed/34743297	Pleiotropic predisposition to Alzheimer's disease and educational attainment: insights from the summary statistics analysis.	2305192		OGA	N	103560321	39379
Microglia	Age	cg17267681	10	134071651	34743297	Geroscience	www.ncbi.nlm.nih.gov/pubmed/34743297	Pleiotropic predisposition to Alzheimer's disease and educational attainment: insights from the summary statistics analysis.	56118554		BNIP3 - JAKMIP3	N	133802961	268690
OPC	Age	cg18595348	11	26951784	29274321	Alzheimers Dement	www.ncbi.nlm.nih.gov/pubmed/29274321	Genome-wide association study of Alzheimer's disease endophenotypes at prediagnosis stages.	117556552	ANO3, RPL36AP40, MUC15	ANO3	N	26520052	431732
Astrocytes	Age	cg24670445	11	57519282	35589863	Sci Rep	www.ncbi.nlm.nih.gov/pubmed/35589863	Genome-wide association of polygenic risk extremes for Alzheimer's disease in the UK Biobank.	3741089		PRG2	N	57156438	362844
Oligodendrocytes	Age	cg08614097	11	58275210	35589863	Sci Rep	www.ncbi.nlm.nih.gov/pubmed/35589863	Genome-wide association of polygenic risk extremes for Alzheimer's disease in the UK Biobank.	7110210		LPXN	N	58340484	65274
Astrocytes	Age	cg05621131	11	62444106	28714976	Nat Genet	www.ncbi.nlm.nih.gov/pubmed/28714976	Rare coding variants in PLCG2, ABI3, and TREM2 implicate microglial-mediated innate immunity in Alzheimer's disease.	11828907	AHNAK	AHNAK	N	62288978	155128
Astrocytes	Age	cg18980857	11	94709586	26830138	Mol Psychiatry	www.ncbi.nlm.nih.gov/pubmed/26830138	Family-based association analyses of imputed genotypes reveal genome-wide significant association of Alzheimer's disease with OSBPL6, PTPRG, and PDCL3.	3911569	Intergenic	LNCRNA-IUR - FAM76B	N	95096035	386449
Astrocytes	Age	cg16071240	11	108487567	28714976	Nat Genet	www.ncbi.nlm.nih.gov/pubmed/28714976	Rare coding variants in PLCG2, ABI3, and TREM2 implicate microglial-mediated innate immunity in Alzheimer's disease.	56009889	ATM	C11orf65, ATM	N	108196896	290671
Astrocytes	Age	cg23020795	12	52788318	32573913	Alzheimers Dement	www.ncbi.nlm.nih.gov/pubmed/32573913	Genome-wide association study of rate of cognitive decline in Alzheimer's disease patients identifies novel genes and pathways.	641615	NR	KRT5	N	52912909	124591
OPC	Age	cg07510444	13	67433051	32573913	Alzheimers Dement	www.ncbi.nlm.nih.gov/pubmed/32573913	Genome-wide association study of rate of cognitive decline in Alzheimer's disease patients identifies novel genes and pathways.	9599110	NR	PCDH9	N	66980121	452930
OPC	Age	cg07510444	13	67433051	32573913	Alzheimers Dement	www.ncbi.nlm.nih.gov/pubmed/32573913	Genome-wide association study of rate of cognitive decline in Alzheimer's disease patients identifies novel genes and pathways.	9599110	NR	PCDH9	N	66980121	452930
OPC	Age	cg03004027	14	65433410	34743297	Geroscience	www.ncbi.nlm.nih.gov/pubmed/34743297	Pleiotropic predisposition to Alzheimer's disease and educational attainment: insights from the summary statistics analysis.	28730549		ZBTB25	N	64962295	471115
OPC	Age	cg03004027	14	65433410	34743297	Geroscience	www.ncbi.nlm.nih.gov/pubmed/34743297	Pleiotropic predisposition to Alzheimer's disease and educational attainment: insights from the summary statistics analysis.	28730549		ZBTB25	N	64962295	471115
OPC	Age	cg12948543	14	105851564	34099642	Nat Commun	www.ncbi.nlm.nih.gov/pubmed/34099642	Common variants in Alzheimer's disease and risk stratification by polygenic risk scores.	7153315	ELK2AP	IGHEP1 - IGHG1	N	106195719	344155
Astrocytes	Age	cg20509903	15	69609912	34112972	Mol Psychiatry	www.ncbi.nlm.nih.gov/pubmed/34112972	Genome-wide association identifies the first risk loci for psychosis in Alzheimer disease.	34221625		DRAIC	N	69934752	324840
Microglia	Age	cg24008219	15	89973121	32573913	Alzheimers Dement	www.ncbi.nlm.nih.gov/pubmed/32573913	Genome-wide association study of rate of cognitive decline in Alzheimer's disease patients identifies novel genes and pathways.	3176205	NR	POLG	N	89865692	107429
Microglia	Age	cg10526733	15	102264988	27770636	Alzheimers Dement	www.ncbi.nlm.nih.gov/pubmed/27770636	Two novel loci, COBL and SLC10A2, for Alzheimer's disease in African Americans.	146322114	Intergenic	PCSK6	N	102042023	222965
OPC	Age	cg06142108	16	19195208	26830138	Mol Psychiatry	www.ncbi.nlm.nih.gov/pubmed/26830138	Family-based association analyses of imputed genotypes reveal genome-wide significant association of Alzheimer's disease with OSBPL6, PTPRG, and PDCL3.	118099348	Intergenic	TMC5	N	19435029	239821
Inhibitory neuron	Age	cg24222390	17	19410596	30636644	Alzheimers Res Ther	www.ncbi.nlm.nih.gov/pubmed/30636644	Genome-wide analysis of genetic predisposition to Alzheimer's disease and related sex disparities.	2233083	MAPK7	MAPK7	N	19286463	124133
OPC	Age	cg00951522	17	48537489	23535033	Alzheimers Dement	www.ncbi.nlm.nih.gov/pubmed/23535033	Genome-wide association study of the rate of cognitive decline in Alzheimer's disease.	117964204	CACNA1G	CACNA1G	N	48692082	154593
OPC	Age	cg02904247	18	5640693	26830138	Mol Psychiatry	www.ncbi.nlm.nih.gov/pubmed/26830138	Family-based association analyses of imputed genotypes reveal genome-wide significant association of Alzheimer's disease with OSBPL6, PTPRG, and PDCL3.	62076840	Intergenic	L3MBTL4	N	5958061	317368
Astrocytes	Age	cg04078093	19	5220510	35589863	Sci Rep	www.ncbi.nlm.nih.gov/pubmed/35589863	Genome-wide association of polygenic risk extremes for Alzheimer's disease in the UK Biobank.	2009654		KDM4B	N	5061345	159165
OPC	Age	cg11357070	19	46893618	27770636	Alzheimers Dement	www.ncbi.nlm.nih.gov/pubmed/27770636	Two novel loci, COBL and SLC10A2, for Alzheimer's disease in African Americans.	7260181	Intergenic	PPP5D1P	N	47098427	204809
OPC	Age	cg11521110	22	49348779	27770636	Alzheimers Dement	www.ncbi.nlm.nih.gov/pubmed/27770636	Two novel loci, COBL and SLC10A2, for Alzheimer's disease in African Americans.	1034435	FAM19A5	TAFA5	N	48888255	460524
OPC	Age	cg01419035	22	50499580	27770636	Alzheimers Dement	www.ncbi.nlm.nih.gov/pubmed/27770636	Two novel loci, COBL and SLC10A2, for Alzheimer's disease in African Americans.	5771225	SELO	SELENOO	N	50639473	139893
Astrocytes	CDR	cg16296290	1	2136845	27770636	Alzheimers Dement	www.ncbi.nlm.nih.gov/pubmed/27770636	Two novel loci, COBL and SLC10A2, for Alzheimer's disease in African Americans.	145840463	Intergenic	CFAP74	N	1881732	255113
Astrocytes	CDR	cg19253339	1	2240476	27770636	Alzheimers Dement	www.ncbi.nlm.nih.gov/pubmed/27770636	Two novel loci, COBL and SLC10A2, for Alzheimer's disease in African Americans.	145840463	Intergenic	CFAP74	N	1881732	358744
Astrocytes	CDR	cg14232317	1	53728784	32573913	Alzheimers Dement	www.ncbi.nlm.nih.gov/pubmed/32573913	Genome-wide association study of rate of cognitive decline in Alzheimer's disease patients identifies novel genes and pathways.	80178823	NR	CZIB-DT	N	53689077	39707
Astrocytes	CDR	cg08645879	1	109084300	35589863	Sci Rep	www.ncbi.nlm.nih.gov/pubmed/35589863	Genome-wide association of polygenic risk extremes for Alzheimer's disease in the UK Biobank.	371824699		NBPF4	N	108769358	314942
Astrocytes	CDR	cg00759146	1	213994452	22159054	Arch Neurol	www.ncbi.nlm.nih.gov/pubmed/22159054	A comprehensive genetic association study of Alzheimer disease in African Americans.	340849	intergenic	PROX1-AS1	N	214118090	123638
Astrocytes	CDR	cg14821409	2	27168625	26830138	Mol Psychiatry	www.ncbi.nlm.nih.gov/pubmed/26830138	Family-based association analyses of imputed genotypes reveal genome-wide significant association of Alzheimer's disease with OSBPL6, PTPRG, and PDCL3.	183562580	Intergenic	OTOF	N	26694652	473973
Astrocytes	CDR	cg26770399	2	37827118	21116278	Mol Psychiatry	www.ncbi.nlm.nih.gov/pubmed/21116278	Genome-wide association with MRI atrophy measures as a quantitative trait locus for Alzheimer's disease.	4670766	CDC42EP3	CDC42EP3	N	37940542	113424
Astrocytes	CDR	cg10195773	2	44501390	35851147	Commun Biol	www.ncbi.nlm.nih.gov/pubmed/35851147	A large-scale genome-wide cross-trait analysis reveals shared genetic architecture between Alzheimer's disease and gastrointestinal tract disorders.	11887534		ABCG8	N	44066247	435143
Astrocytes	CDR	cg01747995	2	47882653	22005930	Mol Psychiatry	www.ncbi.nlm.nih.gov/pubmed/22005930	Genome-wide association study of Alzheimer's disease with psychotic symptoms.	2969775	AC079250.1	MSH2	N	47885476	2823
Astrocytes	CDR	cg08405848	2	50168330	35589863	Sci Rep	www.ncbi.nlm.nih.gov/pubmed/35589863	Genome-wide association of polygenic risk extremes for Alzheimer's disease in the UK Biobank.	115961570		NRXN1	N	50353870	185540
Astrocytes	CDR	cg12875665	2	55000004	36543923	Mol Psychiatry	www.ncbi.nlm.nih.gov/pubmed/36543923	African ancestry GWAS of dementia in a large military cohort identifies significant risk loci.	10197243		EML6	N	55052493	52489
Astrocytes	CDR	cg01880617	2	69843238	35694926	J Alzheimers Dis	www.ncbi.nlm.nih.gov/pubmed/35694926	Genome-Wide Association Study of Incident Dementia in a Community-Based Sample of Older Subjects.	77731149		ANTXR1 - GFPT1	N	69481923	361315
Astrocytes	CDR	cg14657116	2	72359477	34020725	Acta Neuropathol Commun	www.ncbi.nlm.nih.gov/pubmed/34020725	Genome-wide analysis identifies a novel LINC-PINT splice variant associated with vascular amyloid pathology in Alzheimer's disease.	149890934	CYP26B1	DYSF - RPS20P10	N	72183011	176466
Astrocytes	CDR	cg26057487	2	120165089	27770636	Alzheimers Dement	www.ncbi.nlm.nih.gov/pubmed/27770636	Two novel loci, COBL and SLC10A2, for Alzheimer's disease in African Americans.	72840936	Intergenic	STEAP3-AS1	N	120023692	141397
Astrocytes	CDR	cg27579582	2	177992797	26830138	Mol Psychiatry	www.ncbi.nlm.nih.gov/pubmed/26830138	Family-based association analyses of imputed genotypes reveal genome-wide significant association of Alzheimer's disease with OSBPL6, PTPRG, and PDCL3.	17639982	Intergenic	LINC01117	N	177642910	349887
Astrocytes	CDR	cg07450467	2	178773401	26830138	Mol Psychiatry	www.ncbi.nlm.nih.gov/pubmed/26830138	Family-based association analyses of imputed genotypes reveal genome-wide significant association of Alzheimer's disease with OSBPL6, PTPRG, and PDCL3.	1347297	OSBPL6	OSBPL6	N	179244986	471585
Astrocytes	CDR	cg19248536	2	190407319	34020725	Acta Neuropathol Commun	www.ncbi.nlm.nih.gov/pubmed/34020725	Genome-wide analysis identifies a novel LINC-PINT splice variant associated with vascular amyloid pathology in Alzheimer's disease.	12475694	PMS1	C2orf88	N	190772608	365289
Astrocytes	CDR	cg16292912	3	9743011	24755620	PLoS One	www.ncbi.nlm.nih.gov/pubmed/24755620	Overrepresentation of glutamate signaling in Alzheimer's disease: network-based pathway enrichment using meta-analysis of genome-wide association studies.	1552244	FANCD2, FANCD2OS	FANCD2OS, FANCD2	N	10135577	392566
Astrocytes	CDR	cg13136451	3	134095281	27770636	Alzheimers Dement	www.ncbi.nlm.nih.gov/pubmed/27770636	Two novel loci, COBL and SLC10A2, for Alzheimer's disease in African Americans.	142076474	CEP63	CEP63	N	134220321	125040
Astrocytes	CDR	cg09602541	3	174792068	27770636	Alzheimers Dement	www.ncbi.nlm.nih.gov/pubmed/27770636	Two novel loci, COBL and SLC10A2, for Alzheimer's disease in African Americans.	150291119	Intergenic	NAALADL2	N	174487312	304756
Astrocytes	CDR	cg08178031	3	186723993	28560309	Alzheimers Dement (Amst)	www.ncbi.nlm.nih.gov/pubmed/28560309	Single-nucleotide polymorphisms are associated with cognitive decline at Alzheimer's disease conversion within mild cognitive impairment patients.	3936289	ST6GAL1	ST6GAL1	N	186754957	30964
Astrocytes	CDR	cg24239123	4	920971	35379992	Nat Genet	www.ncbi.nlm.nih.gov/pubmed/35379992	New insights into the genetic etiology of Alzheimer's disease and related dementias.	3822030		IDUA	N	987343	66372
Astrocytes	CDR	cg16829200	4	2495521	22159054	Arch Neurol	www.ncbi.nlm.nih.gov/pubmed/22159054	A comprehensive genetic association study of Alzheimer disease in African Americans.	1923775	POLN	POLN	N	2103096	392425
Astrocytes	CDR	cg10021428	4	53588038	35694926	J Alzheimers Dis	www.ncbi.nlm.nih.gov/pubmed/35694926	Genome-Wide Association Study of Incident Dementia in a Community-Based Sample of Older Subjects.	184984767		SCFD2	N	53911523	323485
Astrocytes	CDR	cg18620300	5	15757078	26339675	Ann Clin Transl Neurol	www.ncbi.nlm.nih.gov/pubmed/26339675	F-box/LRR-repeat protein 7 is genetically associated with Alzheimer's disease.	75002042	FBXL7	FBXL7	N	15669967	87111
Astrocytes	CDR	cg11472913	5	55834534	22005930	Mol Psychiatry	www.ncbi.nlm.nih.gov/pubmed/22005930	Genome-wide association study of Alzheimer's disease with psychotic symptoms.	17716202	NR	C5orf67 - MAP3K1	N	55904898	70364
Astrocytes	CDR	cg21571752	5	75370110	35694926	J Alzheimers Dis	www.ncbi.nlm.nih.gov/pubmed/35694926	Genome-Wide Association Study of Incident Dementia in a Community-Based Sample of Older Subjects.	114804794		SNRPCP2 - IQGAP2	N	75698863	328753
Astrocytes	CDR	cg00237330	5	145213360	26830138	Mol Psychiatry	www.ncbi.nlm.nih.gov/pubmed/26830138	Family-based association analyses of imputed genotypes reveal genome-wide significant association of Alzheimer's disease with OSBPL6, PTPRG, and PDCL3.	2962508	Intergenic	LARS1	N	145538515	325155
Astrocytes	CDR	cg09892454	5	149433536	35694926	J Alzheimers Dis	www.ncbi.nlm.nih.gov/pubmed/35694926	Genome-Wide Association Study of Incident Dementia in a Community-Based Sample of Older Subjects.	77801218		ARSI	N	149704854	271318
Astrocytes	CDR	cg13440411	5	149957924	35694926	J Alzheimers Dis	www.ncbi.nlm.nih.gov/pubmed/35694926	Genome-Wide Association Study of Incident Dementia in a Community-Based Sample of Older Subjects.	77801218		ARSI	N	149704854	253070
Astrocytes	CDR	cg01228193	5	149983979	35694926	J Alzheimers Dis	www.ncbi.nlm.nih.gov/pubmed/35694926	Genome-Wide Association Study of Incident Dementia in a Community-Based Sample of Older Subjects.	77801218		ARSI	N	149704854	279125
Astrocytes	CDR	cg15827916	5	179342646	35694926	J Alzheimers Dis	www.ncbi.nlm.nih.gov/pubmed/35694926	Genome-Wide Association Study of Incident Dementia in a Community-Based Sample of Older Subjects.	143255859		RNF130	N	179397609	54963
Astrocytes	CDR	cg15520752	6	31025759	35589863	Sci Rep	www.ncbi.nlm.nih.gov/pubmed/35589863	Genome-wide association of polygenic risk extremes for Alzheimer's disease in the UK Biobank.	17197839		HCG27 - HLA-C	N	31221299	195540
Astrocytes	CDR	cg12312583	6	31526725	35589863	Sci Rep	www.ncbi.nlm.nih.gov/pubmed/35589863	Genome-wide association of polygenic risk extremes for Alzheimer's disease in the UK Biobank.	17197839		HCG27 - HLA-C	N	31221299	305426
Astrocytes	CDR	cg24450397	6	31855457	30636644	Alzheimers Res Ther	www.ncbi.nlm.nih.gov/pubmed/30636644	Genome-wide analysis of genetic predisposition to Alzheimer's disease and related sex disparities.	11969759	TNXB	TNXB, TNXB, TNXB, TNXB, TNXB, TNXB	N	32021130	165673
Astrocytes	CDR	cg14628195	6	166924396	35694926	J Alzheimers Dis	www.ncbi.nlm.nih.gov/pubmed/35694926	Genome-Wide Association Study of Incident Dementia in a Community-Based Sample of Older Subjects.	73039501		RPS6KA2	N	167289534	365138
Astrocytes	CDR	cg14628195	6	166924396	35694926	J Alzheimers Dis	www.ncbi.nlm.nih.gov/pubmed/35694926	Genome-Wide Association Study of Incident Dementia in a Community-Based Sample of Older Subjects.	73039501		RPS6KA2	N	167289534	365138
Astrocytes	CDR	cg00328593	7	14030807	27770636	Alzheimers Dement	www.ncbi.nlm.nih.gov/pubmed/27770636	Two novel loci, COBL and SLC10A2, for Alzheimer's disease in African Americans.	73681522	Intergenic	RBMX2P4 - ETV1	N	13696333	334474
Astrocytes	CDR	cg16634637	7	37866854	35379992	Nat Genet	www.ncbi.nlm.nih.gov/pubmed/35379992	New insights into the genetic etiology of Alzheimer's disease and related dementias.	6966331		GPR141 - NME8	N	37883793	16939
Astrocytes	CDR	cg12876398	7	48423874	35770850	Alzheimers Dement	www.ncbi.nlm.nih.gov/pubmed/35770850	Genome-wide association and multi-omics studies identify MGMT as a novel risk gene for Alzheimer's disease among women.	6978419		LINC02838 - GDI2P1	N	48780297	356423
Astrocytes	CDR	cg25969728	7	100286434	35589863	Sci Rep	www.ncbi.nlm.nih.gov/pubmed/35589863	Genome-wide association of polygenic risk extremes for Alzheimer's disease in the UK Biobank.	221793		GIGYF1	N	100280896	5538
Astrocytes	CDR	cg14468688	7	139483671	27770636	Alzheimers Dement	www.ncbi.nlm.nih.gov/pubmed/27770636	Two novel loci, COBL and SLC10A2, for Alzheimer's disease in African Americans.	192232892	TBXAS1	TBXAS1	N	139642048	158377
Astrocytes	CDR	cg24963653	7	157700028	35851147	Commun Biol	www.ncbi.nlm.nih.gov/pubmed/35851147	A large-scale genome-wide cross-trait analysis reveals shared genetic architecture between Alzheimer's disease and gastrointestinal tract disorders.	150757052		PTPRN2	N	157435615	264413
Astrocytes	CDR	cg09902803	7	158601059	35851147	Commun Biol	www.ncbi.nlm.nih.gov/pubmed/35851147	A large-scale genome-wide cross-trait analysis reveals shared genetic architecture between Alzheimer's disease and gastrointestinal tract disorders.	73169236		VIPR2	N	158882706	281647
Astrocytes	CDR	cg25933095	8	12957646	27770636	Alzheimers Dement	www.ncbi.nlm.nih.gov/pubmed/27770636	Two novel loci, COBL and SLC10A2, for Alzheimer's disease in African Americans.	181990369	DLC1	DLC1	N	13039664	82018
Astrocytes	CDR	cg21542308	8	39853778	27770636	Alzheimers Dement	www.ncbi.nlm.nih.gov/pubmed/27770636	Two novel loci, COBL and SLC10A2, for Alzheimer's disease in African Americans.	180751169	Intergenic	ADAM3A - ADAM18	N	39433935	419843
Astrocytes	CDR	cg13029807	8	103755591	22881374	Ann Hum Genet	www.ncbi.nlm.nih.gov/pubmed/22881374	Genome-wide association and linkage study in the Amish detects a novel candidate late-onset Alzheimer disease gene.	6468852	intergenic	MAILR	N	103975989	220398
Astrocytes	CDR	cg13639016	9	5893907	26830138	Mol Psychiatry	www.ncbi.nlm.nih.gov/pubmed/26830138	Family-based association analyses of imputed genotypes reveal genome-wide significant association of Alzheimer's disease with OSBPL6, PTPRG, and PDCL3.	10975167	Intergenic	PDCD1LG2	N	5538407	355500
Astrocytes	CDR	cg14825598	9	72426993	34743297	Geroscience	www.ncbi.nlm.nih.gov/pubmed/34743297	Pleiotropic predisposition to Alzheimer's disease and educational attainment: insights from the summary statistics analysis.	7033137		APBA1	N	72055158	371835
Astrocytes	CDR	cg25712985	10	2274980	30514930	Mol Psychiatry	www.ncbi.nlm.nih.gov/pubmed/30514930	Genetic data and cognitively defined late-onset Alzheimer's disease subgroups.	61835453	NR	LINC02645 - PFKP-DT	N	2759796	484816
Astrocytes	CDR	cg18419747	10	15142494	35589863	Sci Rep	www.ncbi.nlm.nih.gov/pubmed/35589863	Genome-wide association of polygenic risk extremes for Alzheimer's disease in the UK Biobank.	11812587		FAM171A1	N	15346448	203954
Astrocytes	CDR	cg12693634	10	52384065	35694926	J Alzheimers Dis	www.ncbi.nlm.nih.gov/pubmed/35694926	Genome-Wide Association Study of Incident Dementia in a Community-Based Sample of Older Subjects.	150783484		MIX23P2 - PRKG1	N	52729827	345762
Astrocytes	CDR	cg16359424	10	130185305	25778476	Mol Psychiatry	www.ncbi.nlm.nih.gov/pubmed/25778476	A novel Alzheimer disease locus located near the gene encoding tau protein.	61310603	MKI67, MGMT	LINC01163 - LINC02667	N	130346154	160849
Astrocytes	CDR	cg15050044	10	131569563	35770850	Alzheimers Dement	www.ncbi.nlm.nih.gov/pubmed/35770850	Genome-wide association and multi-omics studies identify MGMT as a novel risk gene for Alzheimer's disease among women.	12256016		MGMT	N	131476007	93556
Astrocytes	CDR	cg23724016	11	617708	35851147	Commun Biol	www.ncbi.nlm.nih.gov/pubmed/35851147	A large-scale genome-wide cross-trait analysis reveals shared genetic architecture between Alzheimer's disease and gastrointestinal tract disorders.	10902231		CHID1 - AP2A2	N	918987	301279
Astrocytes	CDR	cg12031060	11	68550320	35694926	J Alzheimers Dis	www.ncbi.nlm.nih.gov/pubmed/35694926	Genome-Wide Association Study of Incident Dementia in a Community-Based Sample of Older Subjects.	10896430		TPCN2	N	68877162	326842
Astrocytes	CDR	cg27167231	11	69536915	35694926	J Alzheimers Dis	www.ncbi.nlm.nih.gov/pubmed/35694926	Genome-Wide Association Study of Incident Dementia in a Community-Based Sample of Older Subjects.	151107956		ANO1	N	70033070	496155
Astrocytes	CDR	cg21927055	11	69985998	35694926	J Alzheimers Dis	www.ncbi.nlm.nih.gov/pubmed/35694926	Genome-Wide Association Study of Incident Dementia in a Community-Based Sample of Older Subjects.	151107956		ANO1	N	70033070	47072
Astrocytes	CDR	cg06828043	11	70398862	27770636	Alzheimers Dement	www.ncbi.nlm.nih.gov/pubmed/27770636	Two novel loci, COBL and SLC10A2, for Alzheimer's disease in African Americans.	184457411	SHANK2	SHANK2	N	70666221	267359
Astrocytes	CDR	cg25534018	11	70446778	27770636	Alzheimers Dement	www.ncbi.nlm.nih.gov/pubmed/27770636	Two novel loci, COBL and SLC10A2, for Alzheimer's disease in African Americans.	184457411	SHANK2	SHANK2	N	70666221	219443
Astrocytes	CDR	cg26485771	11	116046166	27770636	Alzheimers Dement	www.ncbi.nlm.nih.gov/pubmed/27770636	Two novel loci, COBL and SLC10A2, for Alzheimer's disease in African Americans.	77544685	Intergenic	RPL15P15 - LINC02151	N	115953174	92992
Astrocytes	CDR	cg25854725	11	128168375	22881374	Ann Hum Genet	www.ncbi.nlm.nih.gov/pubmed/22881374	Genome-wide association and linkage study in the Amish detects a novel candidate late-onset Alzheimer disease gene.	4937314	intergenic	LINC02098 - ETS1	N	128189101	20726
Astrocytes	CDR	cg24796842	12	4379504	26830138	Mol Psychiatry	www.ncbi.nlm.nih.gov/pubmed/26830138	Family-based association analyses of imputed genotypes reveal genome-wide significant association of Alzheimer's disease with OSBPL6, PTPRG, and PDCL3.	11062987	Intergenic	PARP11-AS1 - HSPA8P5	N	4173126	206378
Astrocytes	CDR	cg01569829	12	4502227	26830138	Mol Psychiatry	www.ncbi.nlm.nih.gov/pubmed/26830138	Family-based association analyses of imputed genotypes reveal genome-wide significant association of Alzheimer's disease with OSBPL6, PTPRG, and PDCL3.	116938548	Intergenic	NDUFA9 - GAU1	N	4808251	306024
Astrocytes	CDR	cg17820473	12	15070273	35851147	Commun Biol	www.ncbi.nlm.nih.gov/pubmed/35851147	A large-scale genome-wide cross-trait analysis reveals shared genetic architecture between Alzheimer's disease and gastrointestinal tract disorders.	12311304		RERG	N	15389637	319364
Astrocytes	CDR	cg16071869	12	105798815	23419831	Mol Psychiatry	www.ncbi.nlm.nih.gov/pubmed/23419831	APOE and BCHE as modulators of cerebral amyloid deposition: a florbetapir PET genome-wide association study.	10219670	C12orf75, NUAK1	CASC18	N	106108719	309904
Astrocytes	CDR	cg17547152	12	132341427	26993346	Alzheimers Dement	www.ncbi.nlm.nih.gov/pubmed/26993346	Genetic risk factors for the posterior cortical atrophy variant of Alzheimer's disease.	4965006	Intergenic	PUS1	N	132419533	78106
Astrocytes	CDR	cg01524974	14	21226762	34112972	Mol Psychiatry	www.ncbi.nlm.nih.gov/pubmed/34112972	Genome-wide association identifies the first risk loci for psychosis in Alzheimer disease.	11701		ANG, RNASE4, EGILA	N	21162053	64709
Astrocytes	CDR	cg00592315	14	94384611	26830138	Mol Psychiatry	www.ncbi.nlm.nih.gov/pubmed/26830138	Family-based association analyses of imputed genotypes reveal genome-wide significant association of Alzheimer's disease with OSBPL6, PTPRG, and PDCL3.	117161928	Intergenic	FAM181A, FAM181A, FAM181A-AS1, FAM181A-AS1	N	94391705	7094
Astrocytes	CDR	cg00592315	14	94384611	26830138	Mol Psychiatry	www.ncbi.nlm.nih.gov/pubmed/26830138	Family-based association analyses of imputed genotypes reveal genome-wide significant association of Alzheimer's disease with OSBPL6, PTPRG, and PDCL3.	117161928	Intergenic	FAM181A, FAM181A, FAM181A-AS1, FAM181A-AS1	N	94391705	7094
Astrocytes	CDR	cg02765864	14	101875672	35851147	Commun Biol	www.ncbi.nlm.nih.gov/pubmed/35851147	A large-scale genome-wide cross-trait analysis reveals shared genetic architecture between Alzheimer's disease and gastrointestinal tract disorders.	4906063		U3 - LINC00524	N	101637366	238306
Astrocytes	CDR	cg16558846	14	106373308	35379992	Nat Genet	www.ncbi.nlm.nih.gov/pubmed/35379992	New insights into the genetic etiology of Alzheimer's disease and related dementias.	7157106		IGHG1 - IGHG3	N	106228095	145213
Astrocytes	CDR	cg26412266	14	106376255	35379992	Nat Genet	www.ncbi.nlm.nih.gov/pubmed/35379992	New insights into the genetic etiology of Alzheimer's disease and related dementias.	7157106		IGHG1 - IGHG3	N	106228095	148160
Astrocytes	CDR	cg10812777	14	106376439	35379992	Nat Genet	www.ncbi.nlm.nih.gov/pubmed/35379992	New insights into the genetic etiology of Alzheimer's disease and related dementias.	7157106		IGHG1 - IGHG3	N	106228095	148344
Astrocytes	CDR	cg10319751	15	31318290	26830138	Mol Psychiatry	www.ncbi.nlm.nih.gov/pubmed/26830138	Family-based association analyses of imputed genotypes reveal genome-wide significant association of Alzheimer's disease with OSBPL6, PTPRG, and PDCL3.	149916999	Intergenic	TRPM1	N	31408269	89979
Astrocytes	CDR	cg25244800	15	37244374	35851147	Commun Biol	www.ncbi.nlm.nih.gov/pubmed/35851147	A large-scale genome-wide cross-trait analysis reveals shared genetic architecture between Alzheimer's disease and gastrointestinal tract disorders.	11633890		CDIN1	N	36991780	252594
Astrocytes	CDR	cg26789163	15	61033515	21116278	Mol Psychiatry	www.ncbi.nlm.nih.gov/pubmed/21116278	Genome-wide association with MRI atrophy measures as a quantitative trait locus for Alzheimer's disease.	3784609	RORA	RORA, RORA-AS1	N	60910550	122965
Astrocytes	CDR	cg14975093	15	75309123	35589863	Sci Rep	www.ncbi.nlm.nih.gov/pubmed/35589863	Genome-wide association of polygenic risk extremes for Alzheimer's disease in the UK Biobank.	11072513		COX5A	N	75220968	88155
Astrocytes	CDR	cg06259244	15	94132886	32573913	Alzheimers Dement	www.ncbi.nlm.nih.gov/pubmed/32573913	Genome-wide association study of rate of cognitive decline in Alzheimer's disease patients identifies novel genes and pathways.	186706570	NR	LINC01579	N	94341487	208601
Astrocytes	CDR	cg27646699	16	69373964	35589863	Sci Rep	www.ncbi.nlm.nih.gov/pubmed/35589863	Genome-wide association of polygenic risk extremes for Alzheimer's disease in the UK Biobank.	62049970		NFAT5	N	69669655	295691
Astrocytes	CDR	cg27646699	16	69373964	35589863	Sci Rep	www.ncbi.nlm.nih.gov/pubmed/35589863	Genome-wide association of polygenic risk extremes for Alzheimer's disease in the UK Biobank.	62049970		NFAT5	N	69669655	295691
Astrocytes	CDR	cg11281851	16	69374147	35589863	Sci Rep	www.ncbi.nlm.nih.gov/pubmed/35589863	Genome-wide association of polygenic risk extremes for Alzheimer's disease in the UK Biobank.	62049970		NFAT5	N	69669655	295508
Astrocytes	CDR	cg11281851	16	69374147	35589863	Sci Rep	www.ncbi.nlm.nih.gov/pubmed/35589863	Genome-wide association of polygenic risk extremes for Alzheimer's disease in the UK Biobank.	62049970		NFAT5	N	69669655	295508
Astrocytes	CDR	cg10096286	16	84497622	27770636	Alzheimers Dement	www.ncbi.nlm.nih.gov/pubmed/27770636	Two novel loci, COBL and SLC10A2, for Alzheimer's disease in African Americans.	12716755	Intergenic	KLHL36 - USP10	N	84733284	235662
Astrocytes	CDR	cg06299490	17	709381	35770850	Alzheimers Dement	www.ncbi.nlm.nih.gov/pubmed/35770850	Genome-wide association and multi-omics studies identify MGMT as a novel risk gene for Alzheimer's disease among women.	2457270		NXN	N	791338	81957
Astrocytes	CDR	cg14853657	17	7440893	35379992	Nat Genet	www.ncbi.nlm.nih.gov/pubmed/35379992	New insights into the genetic etiology of Alzheimer's disease and related dementias.	58840546		TNFSF13, TNFSF12-TNFSF13	N	7463645	22752
Astrocytes	CDR	cg13574911	17	75872184	22005930	Mol Psychiatry	www.ncbi.nlm.nih.gov/pubmed/22005930	Genome-wide association study of Alzheimer's disease with psychotic symptoms.	16970672	AC015804.1	RNU1-80P - TNRC6C	N	75944650	72466
Astrocytes	CDR	cg02251850	17	78851503	26830138	Mol Psychiatry	www.ncbi.nlm.nih.gov/pubmed/26830138	Family-based association analyses of imputed genotypes reveal genome-wide significant association of Alzheimer's disease with OSBPL6, PTPRG, and PDCL3.	149464898	Intergenic	RPTOR - RPL12P37	N	78947333	95830
Astrocytes	CDR	cg10798569	18	52405918	35851147	Commun Biol	www.ncbi.nlm.nih.gov/pubmed/35851147	A large-scale genome-wide cross-trait analysis reveals shared genetic architecture between Alzheimer's disease and gastrointestinal tract disorders.	76124729		RNA5SP459 - TCF4	N	52834273	428355
Astrocytes	CDR	cg00918130	19	618324	28714976	Nat Genet	www.ncbi.nlm.nih.gov/pubmed/28714976	Rare coding variants in PLCG2, ABI3, and TREM2 implicate microglial-mediated innate immunity in Alzheimer's disease.	201850688	BSG	BSG	N	572671	45653
Astrocytes	CDR	cg13080551	19	815528	35770850	Alzheimers Dement	www.ncbi.nlm.nih.gov/pubmed/35770850	Genome-wide association and multi-omics studies identify MGMT as a novel risk gene for Alzheimer's disease among women.	111278892		CNN2 - ABCA7	N	1039323	223795
Astrocytes	CDR	cg13080551	19	815528	30617256	Nat Genet	www.ncbi.nlm.nih.gov/pubmed/30617256	Genome-wide meta-analysis identifies new loci and functional pathways influencing Alzheimer's disease risk.	111278892	ABCA7	CNN2 - ABCA7	N	1039323	223795
Astrocytes	CDR	cg21991195	19	1526562	22005930	Mol Psychiatry	www.ncbi.nlm.nih.gov/pubmed/22005930	Genome-wide association study of Alzheimer's disease with psychotic symptoms.	3764640	STK11	STK11	N	1207238	319324
Astrocytes	CDR	cg02454815	19	50363877	35379992	Nat Genet	www.ncbi.nlm.nih.gov/pubmed/35379992	New insights into the genetic etiology of Alzheimer's disease and related dementias.	9304690		SIGLEC11	N	50453317	89440
Astrocytes	CDR	cg18993417	19	51483067	23535033	Alzheimers Dement	www.ncbi.nlm.nih.gov/pubmed/23535033	Genome-wide association study of the rate of cognitive decline in Alzheimer's disease.	7245858	LOC390956	PPIAP59	N	51430596	52471
Astrocytes	CDR	cg15147043	20	16596470	25778476	Mol Psychiatry	www.ncbi.nlm.nih.gov/pubmed/25778476	A novel Alzheimer disease locus located near the gene encoding tau protein.	6110969	MACROD2, PPIAP17	MACROD2 - PPIAP17	N	16197510	398960
Astrocytes	CDR	cg26055120	20	23434086	26830138	Mol Psychiatry	www.ncbi.nlm.nih.gov/pubmed/26830138	Family-based association analyses of imputed genotypes reveal genome-wide significant association of Alzheimer's disease with OSBPL6, PTPRG, and PDCL3.	113118940	Intergenic	CST8 - CST13P	N	23494846	60760
Astrocytes	CDR	cg18789515	20	24744448	32573913	Alzheimers Dement	www.ncbi.nlm.nih.gov/pubmed/32573913	Genome-wide association study of rate of cognitive decline in Alzheimer's disease patients identifies novel genes and pathways.	138299341	NR	RNU1-23P - GAPDHP53	N	24252990	491458
Astrocytes	CDR	cg23393368	21	27561643	33589840	Nat Genet	www.ncbi.nlm.nih.gov/pubmed/33589840	Genome-wide meta-analysis, fine-mapping and integrative prioritization implicate new Alzheimer's disease risk genes.	4817090	ADAMTS1	APP	N	27534261	27382
Astrocytes	CDR	cg27613227	21	46558290	26830138	Mol Psychiatry	www.ncbi.nlm.nih.gov/pubmed/26830138	Family-based association analyses of imputed genotypes reveal genome-wide significant association of Alzheimer's disease with OSBPL6, PTPRG, and PDCL3.	79985863	Intergenic	COL18A1	N	46906710	348420
Astrocytes	CDR	cg16520652	22	22302600	35694926	J Alzheimers Dis	www.ncbi.nlm.nih.gov/pubmed/35694926	Genome-Wide Association Study of Incident Dementia in a Community-Based Sample of Older Subjects.	1669114		PPIL2	N	22035951	266649
Astrocytes	CDR	cg21211039	22	45555611	35589863	Sci Rep	www.ncbi.nlm.nih.gov/pubmed/35589863	Genome-wide association of polygenic risk extremes for Alzheimer's disease in the UK Biobank.	9614981		PHF21B	N	45314246	241365
Microglia	Braak Score	cg20501011	1	841067	34493870	Nat Genet	www.ncbi.nlm.nih.gov/pubmed/34493870	A genome-wide association study with 1,126,563 individuals identifies new risk loci for Alzheimer's disease.	113020870		AGRN	N	985377	144310
Inhibitory neuron	Braak Score	cg14964771	1	1014356	34493870	Nat Genet	www.ncbi.nlm.nih.gov/pubmed/34493870	A genome-wide association study with 1,126,563 individuals identifies new risk loci for Alzheimer's disease.	113020870		AGRN	N	985377	28979
Inhibitory neuron	Braak Score	cg19900387	1	6533368	35851147	Commun Biol	www.ncbi.nlm.nih.gov/pubmed/35851147	A large-scale genome-wide cross-trait analysis reveals shared genetic architecture between Alzheimer's disease and gastrointestinal tract disorders.	111677930		CAMTA1	N	6989416	456048
Inhibitory neuron	Braak Score	cg23594021	1	19327482	25649651	J Alzheimers Dis	www.ncbi.nlm.nih.gov/pubmed/25649651	Genetic Determinants of Survival in Patientswith Alzheimer’s Disease.	6695033	ALDH4A1	ALDH4A1	N	19201919	125563
Inhibitory neuron	Braak Score	cg07395867	2	23901197	34112972	Mol Psychiatry	www.ncbi.nlm.nih.gov/pubmed/34112972	Genome-wide association identifies the first risk loci for psychosis in Alzheimer disease.	6544966		KLHL29	N	23801620	99577
Inhibitory neuron	Braak Score	cg21453112	3	49027728	34743297	Geroscience	www.ncbi.nlm.nih.gov/pubmed/34743297	Pleiotropic predisposition to Alzheimer's disease and educational attainment: insights from the summary statistics analysis.	73082337		ARIH2	N	49009570	18158
Inhibitory neuron	Braak Score	cg04162328	3	129800578	30636644	Alzheimers Res Ther	www.ncbi.nlm.nih.gov/pubmed/30636644	Genome-wide analysis of genetic predisposition to Alzheimer's disease and related sex disparities.	34925435	TRH	TMCC1-DT - TRH	N	129666064	134514
Inhibitory neuron	Braak Score	cg06426416	4	5710403	23535033	Alzheimers Dement	www.ncbi.nlm.nih.gov/pubmed/23535033	Genome-wide association study of the rate of cognitive decline in Alzheimer's disease.	78647349	STK32B	STK32B	N	5237153	473250
Inhibitory neuron	Braak Score	cg22065664	6	49309491	35694926	J Alzheimers Dis	www.ncbi.nlm.nih.gov/pubmed/35694926	Genome-Wide Association Study of Incident Dementia in a Community-Based Sample of Older Subjects.	78883162		RBMXP1 - RNU7-65P	N	49239776	69715
Inhibitory neuron	Braak Score	cg18082464	6	134495596	26830138	Mol Psychiatry	www.ncbi.nlm.nih.gov/pubmed/26830138	Family-based association analyses of imputed genotypes reveal genome-wide significant association of Alzheimer's disease with OSBPL6, PTPRG, and PDCL3.	4896030	Intergenic	SGK1	N	134563353	67757
Inhibitory neuron	Braak Score	cg16749355	7	1492619	35851147	Commun Biol	www.ncbi.nlm.nih.gov/pubmed/35851147	A large-scale genome-wide cross-trait analysis reveals shared genetic architecture between Alzheimer's disease and gastrointestinal tract disorders.	150689437		MICALL2	N	1473923	18696
Inhibitory neuron	Braak Score	cg02415897	7	24175120	27770636	Alzheimers Dement	www.ncbi.nlm.nih.gov/pubmed/27770636	Two novel loci, COBL and SLC10A2, for Alzheimer's disease in African Americans.	112920270	Intergenic	STK31 - RNA5SP228	N	23971535	203585
Inhibitory neuron	Braak Score	cg25970849	7	29647620	35589863	Sci Rep	www.ncbi.nlm.nih.gov/pubmed/35589863	Genome-wide association of polygenic risk extremes for Alzheimer's disease in the UK Biobank.	10268281		CHN2	N	29536292	111328
Endothelial	Braak Score	cg03808577	7	100219429	35851147	Commun Biol	www.ncbi.nlm.nih.gov/pubmed/35851147	A large-scale genome-wide cross-trait analysis reveals shared genetic architecture between Alzheimer's disease and gastrointestinal tract disorders.	41295942		TFR2	N	100218631	798
Endothelial	Braak Score	cg00108938	7	157633252	35851147	Commun Biol	www.ncbi.nlm.nih.gov/pubmed/35851147	A large-scale genome-wide cross-trait analysis reveals shared genetic architecture between Alzheimer's disease and gastrointestinal tract disorders.	150757052		PTPRN2	N	157435615	197637
Inhibitory neuron	Braak Score	cg14042923	7	158713773	35851147	Commun Biol	www.ncbi.nlm.nih.gov/pubmed/35851147	A large-scale genome-wide cross-trait analysis reveals shared genetic architecture between Alzheimer's disease and gastrointestinal tract disorders.	73169236		VIPR2	N	158882706	168933
Inhibitory neuron	Braak Score	cg09190606	9	16121058	30636644	Alzheimers Res Ther	www.ncbi.nlm.nih.gov/pubmed/30636644	Genome-wide analysis of genetic predisposition to Alzheimer's disease and related sex disparities.	4961664	C9orf92	CCDC171 - LINC03041	N	16161233	40175
Inhibitory neuron	Braak Score	cg14185099	9	116453971	32573913	Alzheimers Dement	www.ncbi.nlm.nih.gov/pubmed/32573913	Genome-wide association study of rate of cognitive decline in Alzheimer's disease patients identifies novel genes and pathways.	79523756	NR	KIF12 - COL27A1	N	116889534	435563
Inhibitory neuron	Braak Score	cg13687735	9	130677549	35589863	Sci Rep	www.ncbi.nlm.nih.gov/pubmed/35589863	Genome-wide association of polygenic risk extremes for Alzheimer's disease in the UK Biobank.	2247361		NIBAN2	N	130297409	380140
Inhibitory neuron	Braak Score	cg10962758	9	140666523	26830138	Mol Psychiatry	www.ncbi.nlm.nih.gov/pubmed/26830138	Family-based association analyses of imputed genotypes reveal genome-wide significant association of Alzheimer's disease with OSBPL6, PTPRG, and PDCL3.	139090762	Intergenic	PNPLA7	N	140416579	249944
Excitatory neuron	Braak Score	cg10962758	9	140666523	26830138	Mol Psychiatry	www.ncbi.nlm.nih.gov/pubmed/26830138	Family-based association analyses of imputed genotypes reveal genome-wide significant association of Alzheimer's disease with OSBPL6, PTPRG, and PDCL3.	139090762	Intergenic	PNPLA7	N	140416579	249944
Inhibitory neuron	Braak Score	cg10709708	10	133458170	34743297	Geroscience	www.ncbi.nlm.nih.gov/pubmed/34743297	Pleiotropic predisposition to Alzheimer's disease and educational attainment: insights from the summary statistics analysis.	56118554		BNIP3 - JAKMIP3	N	133802961	344791
Inhibitory neuron	Braak Score	cg02377704	12	53075359	34020725	Acta Neuropathol Commun	www.ncbi.nlm.nih.gov/pubmed/34020725	Genome-wide analysis identifies a novel LINC-PINT splice variant associated with vascular amyloid pathology in Alzheimer's disease.	61521894	KRT73-AS1	KRT73-AS1, KRT73	N	53007046	68313
Inhibitory neuron	Braak Score	cg03698892	12	110561854	35589863	Sci Rep	www.ncbi.nlm.nih.gov/pubmed/35589863	Genome-wide association of polygenic risk extremes for Alzheimer's disease in the UK Biobank.	11068311		TRPV4	N	110232684	329170
Inhibitory neuron	Braak Score	cg05079055	14	85860394	35589863	Sci Rep	www.ncbi.nlm.nih.gov/pubmed/35589863	Genome-wide association of polygenic risk extremes for Alzheimer's disease in the UK Biobank.	12434216		FLRT2 - LINC02328	N	86262897	402503
Inhibitory neuron	Braak Score	cg02774045	16	2550497	26830138	Mol Psychiatry	www.ncbi.nlm.nih.gov/pubmed/26830138	Family-based association analyses of imputed genotypes reveal genome-wide significant association of Alzheimer's disease with OSBPL6, PTPRG, and PDCL3.	189794920	Intergenic	PDPK1 - PDPK2P	N	2658385	107888
Inhibitory neuron	Braak Score	cg01162224	16	87855236	27770636	Alzheimers Dement	www.ncbi.nlm.nih.gov/pubmed/27770636	Two novel loci, COBL and SLC10A2, for Alzheimer's disease in African Americans.	117760708	JPH3	JPH3	N	87687268	167968
Inhibitory neuron	Braak Score	cg17157606	17	4710728	34099642	Nat Commun	www.ncbi.nlm.nih.gov/pubmed/34099642	Common variants in Alzheimer's disease and risk stratification by polygenic risk scores.	72835061	CHRNE	CHRNE, C17orf107	N	4805437	94709
Microglia	Braak Score	cg27143703	17	77961719	32573913	Alzheimers Dement	www.ncbi.nlm.nih.gov/pubmed/32573913	Genome-wide association study of rate of cognitive decline in Alzheimer's disease patients identifies novel genes and pathways.	2650243	NR	TBC1D16	N	77909339	52380
Inhibitory neuron	Braak Score	cg25689129	19	5212310	35589863	Sci Rep	www.ncbi.nlm.nih.gov/pubmed/35589863	Genome-wide association of polygenic risk extremes for Alzheimer's disease in the UK Biobank.	2009654		KDM4B	N	5061345	150965
Inhibitory neuron	Braak Score	cg11453058	19	14064176	34151794	J Alzheimers Dis	www.ncbi.nlm.nih.gov/pubmed/34151794	Potential Novel Genes for Late-Onset Alzheimer's Disease in East-Asian Descent Identified by APOE-Stratified Genome-Wide Association Study.	189753894		CACNA1A	N	13624489	439687
Inhibitory neuron	Braak Score	cg11453058	19	14064176	34151794	J Alzheimers Dis	www.ncbi.nlm.nih.gov/pubmed/34151794	Potential Novel Genes for Late-Onset Alzheimer's Disease in East-Asian Descent Identified by APOE-Stratified Genome-Wide Association Study.	189753894		CACNA1A	N	13624489	439687
Inhibitory neuron	Braak Score	cg15651445	20	42635285	27770636	Alzheimers Dement	www.ncbi.nlm.nih.gov/pubmed/27770636	Two novel loci, COBL and SLC10A2, for Alzheimer's disease in African Americans.	190457471	Intergenic	OSER1-DT - GDAP1L1	N	42861821	226536
Inhibitory neuron	Braak Score	cg21703763	21	44065429	26830138	Mol Psychiatry	www.ncbi.nlm.nih.gov/pubmed/26830138	Family-based association analyses of imputed genotypes reveal genome-wide significant association of Alzheimer's disease with OSBPL6, PTPRG, and PDCL3.	189677472	Intergenic	LINC01671 - PDE9A	N	44061212	4217
Inhibitory neuron	Braak Score	cg18546437	22	37308423	26830138	Mol Psychiatry	www.ncbi.nlm.nih.gov/pubmed/26830138	Family-based association analyses of imputed genotypes reveal genome-wide significant association of Alzheimer's disease with OSBPL6, PTPRG, and PDCL3.	117496069	Intergenic	TEX33 - TST	N	37405662	97239
Inh	Braak Score	cg10709708	10	133458170	34743297	Geroscience	www.ncbi.nlm.nih.gov/pubmed/34743297	Pleiotropic predisposition to Alzheimer's disease and educational attainment: insights from the summary statistics analysis.	56118554		BNIP3 - JAKMIP3	N	133802961	344791
Inh	Braak Score	cg02377704	12	53075359	34020725	Acta Neuropathol Commun	www.ncbi.nlm.nih.gov/pubmed/34020725	Genome-wide analysis identifies a novel LINC-PINT splice variant associated with vascular amyloid pathology in Alzheimer's disease.	61521894	KRT73-AS1	KRT73-AS1, KRT73	N	53007046	68313
Inh	Braak Score	cg03698892	12	110561854	35589863	Sci Rep	www.ncbi.nlm.nih.gov/pubmed/35589863	Genome-wide association of polygenic risk extremes for Alzheimer's disease in the UK Biobank.	11068311		TRPV4	N	110232684	329170
Inh	Braak Score	cg09163477	12	131190045	22005930	Mol Psychiatry	www.ncbi.nlm.nih.gov/pubmed/22005930	Genome-wide association study of Alzheimer's disease with psychotic symptoms.	1464108	RIMBP2	RIMBP2	N	131022010	168035
Inh	Braak Score	cg05079055	14	85860394	35589863	Sci Rep	www.ncbi.nlm.nih.gov/pubmed/35589863	Genome-wide association of polygenic risk extremes for Alzheimer's disease in the UK Biobank.	12434216		FLRT2 - LINC02328	N	86262897	402503
Inh	Braak Score	cg02774045	16	2550497	26830138	Mol Psychiatry	www.ncbi.nlm.nih.gov/pubmed/26830138	Family-based association analyses of imputed genotypes reveal genome-wide significant association of Alzheimer's disease with OSBPL6, PTPRG, and PDCL3.	189794920	Intergenic	PDPK1 - PDPK2P	N	2658385	107888
Inh	Braak Score	cg01162224	16	87855236	27770636	Alzheimers Dement	www.ncbi.nlm.nih.gov/pubmed/27770636	Two novel loci, COBL and SLC10A2, for Alzheimer's disease in African Americans.	117760708	JPH3	JPH3	N	87687268	167968
Inh	Braak Score	cg17157606	17	4710728	34099642	Nat Commun	www.ncbi.nlm.nih.gov/pubmed/34099642	Common variants in Alzheimer's disease and risk stratification by polygenic risk scores.	72835061	CHRNE	CHRNE, C17orf107	N	4805437	94709
Micro	Braak Score	cg27143703	17	77961719	32573913	Alzheimers Dement	www.ncbi.nlm.nih.gov/pubmed/32573913	Genome-wide association study of rate of cognitive decline in Alzheimer's disease patients identifies novel genes and pathways.	2650243	NR	TBC1D16	N	77909339	52380
Inh	Braak Score	cg25689129	19	5212310	35589863	Sci Rep	www.ncbi.nlm.nih.gov/pubmed/35589863	Genome-wide association of polygenic risk extremes for Alzheimer's disease in the UK Biobank.	2009654		KDM4B	N	5061345	150965
Inh	Braak Score	cg11453058	19	14064176	34151794	J Alzheimers Dis	www.ncbi.nlm.nih.gov/pubmed/34151794	Potential Novel Genes for Late-Onset Alzheimer's Disease in East-Asian Descent Identified by APOE-Stratified Genome-Wide Association Study.	189753894		CACNA1A	N	13624489	439687
Inh	Braak Score	cg11453058	19	14064176	34151794	J Alzheimers Dis	www.ncbi.nlm.nih.gov/pubmed/34151794	Potential Novel Genes for Late-Onset Alzheimer's Disease in East-Asian Descent Identified by APOE-Stratified Genome-Wide Association Study.	189753894		CACNA1A	N	13624489	439687
Inh	Braak Score	cg15651445	20	42635285	27770636	Alzheimers Dement	www.ncbi.nlm.nih.gov/pubmed/27770636	Two novel loci, COBL and SLC10A2, for Alzheimer's disease in African Americans.	190457471	Intergenic	OSER1-DT - GDAP1L1	N	42861821	226536
Inh	Braak Score	cg21703763	21	44065429	26830138	Mol Psychiatry	www.ncbi.nlm.nih.gov/pubmed/26830138	Family-based association analyses of imputed genotypes reveal genome-wide significant association of Alzheimer's disease with OSBPL6, PTPRG, and PDCL3.	189677472	Intergenic	LINC01671 - PDE9A	N	44061212	4217
Inh	Braak Score	cg18546437	22	37308423	26830138	Mol Psychiatry	www.ncbi.nlm.nih.gov/pubmed/26830138	Family-based association analyses of imputed genotypes reveal genome-wide significant association of Alzheimer's disease with OSBPL6, PTPRG, and PDCL3.	117496069	Intergenic	TEX33 - TST	N	37405662	97239

## Sheet: Data 4
Supplementary Data 4: Enrichment analysis result for CellDMC result with gprofiler2
Cell type	Phenotype	query	significant	p_value	term_size	query_size	intersection_size	precision	recall	term_id	source	term_name	effective_domain_size	source_order	parents	highlighted
Microglia	Age	query_1	TRUE	0.00810884	20	15	2	0.133333	0.1	GO:0009135	GO:BP	purine nucleoside diphosphate metabolic process	22782	3358	GO:0009132	TRUE
Microglia	Age	query_1	TRUE	0.00810884	19	15	2	0.133333	0.105263	GO:1903818	GO:BP	positive regulation of voltage-gated potassium channel activity	22782	24269	GO:1901018, GO:2001259	FALSE
Microglia	Age	query_1	TRUE	0.00810884	20	15	2	0.133333	0.1	GO:0009179	GO:BP	purine ribonucleoside diphosphate metabolic process	22782	3401	GO:0009135, GO:0009185	FALSE
Microglia	Age	query_1	TRUE	0.00810884	11	15	2	0.133333	0.181818	GO:0046710	GO:BP	GDP metabolic process	22782	12959	GO:0009150, GO:0009179	FALSE
Microglia	Age	query_1	TRUE	0.00810884	19	15	2	0.133333	0.105263	GO:0097623	GO:BP	potassium ion export across plasma membrane	22782	19602	GO:0071805, GO:0140115	TRUE
Microglia	Age	query_1	TRUE	0.00820928	22	15	2	0.133333	0.0909091	GO:0086013	GO:BP	membrane repolarization during cardiac muscle cell action potential	22782	18732	GO:0086001, GO:0086011, GO:0099622	TRUE
Microglia	Age	query_1	TRUE	0.0102747	30	15	2	0.133333	0.0666667	GO:0009185	GO:BP	ribonucleoside diphosphate metabolic process	22782	3407	GO:0009132	FALSE
Microglia	Age	query_1	TRUE	0.0102747	29	15	2	0.133333	0.0689655	GO:1901018	GO:BP	positive regulation of potassium ion transmembrane transporter activity	22782	21974	GO:0032414, GO:1901016, GO:1901381	FALSE
Microglia	Age	query_1	TRUE	0.0102747	27	15	2	0.133333	0.0740741	GO:0086011	GO:BP	membrane repolarization during action potential	22782	18730	GO:0001508, GO:0086009	FALSE
Microglia	Age	query_1	TRUE	0.0128365	37	15	2	0.133333	0.0540541	GO:0009132	GO:BP	nucleoside diphosphate metabolic process	22782	3355	GO:0006753	FALSE
Microglia	Age	query_1	TRUE	0.0128365	36	15	2	0.133333	0.0555556	GO:0099622	GO:BP	cardiac muscle cell membrane repolarization	22782	20068	GO:0086009	FALSE
Microglia	Age	query_1	TRUE	0.0137653	40	15	2	0.133333	0.05	GO:1901381	GO:BP	positive regulation of potassium ion transmembrane transport	22782	22281	GO:0043268, GO:0071805, GO:1901379, GO:1904064	FALSE
Microglia	Age	query_1	TRUE	0.0137838	213	15	3	0.2	0.0140845	GO:0071805	GO:BP	potassium ion transmembrane transport	22782	17737	GO:0006813, GO:0098655, GO:0098662	FALSE
Microglia	Age	query_1	TRUE	0.015116	236	15	3	0.2	0.0127119	GO:0006813	GO:BP	potassium ion transport	22782	2533	GO:0030001	FALSE
Microglia	Age	query_1	TRUE	0.015116	47	15	2	0.133333	0.0425532	GO:0086009	GO:BP	membrane repolarization	22782	18728	GO:0042391	FALSE
Microglia	Age	query_1	TRUE	0.015116	46	15	2	0.133333	0.0434783	GO:0043268	GO:BP	positive regulation of potassium ion transport	22782	11101	GO:0006813, GO:0043266, GO:0043270	FALSE
Microglia	Age	query_1	TRUE	0.0233604	62	15	2	0.133333	0.0322581	GO:1901016	GO:BP	regulation of potassium ion transmembrane transporter activity	22782	21972	GO:0032412, GO:1901379	FALSE
Microglia	Age	query_1	TRUE	0.0235031	64	15	2	0.133333	0.03125	GO:2001259	GO:BP	positive regulation of cation channel activity	22782	27542	GO:0032414, GO:1904064, GO:2001257	FALSE
Microglia	Age	query_1	TRUE	0.0266122	70	15	2	0.133333	0.0285714	GO:0140115	GO:BP	export across plasma membrane	22782	20590	GO:0055085, GO:0140352	FALSE
Microglia	Age	query_1	TRUE	0.0282326	74	15	2	0.133333	0.027027	GO:0086001	GO:BP	cardiac muscle cell action potential	22782	18723	GO:0001508	FALSE
Microglia	Age	query_1	TRUE	0.0303922	2	15	1	0.0666667	0.5	GO:0021750	GO:BP	vestibular nucleus development	22782	6635	GO:0021548, GO:0021550, GO:0048857	TRUE
Microglia	Age	query_1	TRUE	0.0303922	2	15	1	0.0666667	0.5	GO:0046712	GO:BP	GDP catabolic process	22782	12961	GO:0009154, GO:0009181, GO:0046710	FALSE
Microglia	Age	query_1	TRUE	0.0303922	2	15	1	0.0666667	0.5	GO:0033626	GO:BP	positive regulation of integrin activation by cell surface receptor linked signal transduction	22782	8708	GO:0007166, GO:0033625	TRUE
Microglia	Age	query_1	TRUE	0.0316922	86	15	2	0.133333	0.0232558	GO:1901379	GO:BP	regulation of potassium ion transmembrane transport	22782	22279	GO:0043266, GO:0071805, GO:1904062	FALSE
Microglia	Age	query_1	TRUE	0.0361452	3	15	1	0.0666667	0.333333	GO:1903766	GO:BP	positive regulation of potassium ion export across plasma membrane	22782	24224	GO:0097623, GO:1901381, GO:1903764	FALSE
Microglia	Age	query_1	TRUE	0.0361452	3	15	1	0.0666667	0.333333	GO:0006256	GO:BP	UDP catabolic process	22782	2103	GO:0009195, GO:0009222, GO:0046048	TRUE
Microglia	Age	query_1	TRUE	0.0361452	100	15	2	0.133333	0.02	GO:0043266	GO:BP	regulation of potassium ion transport	22782	11099	GO:0006813, GO:0010959	FALSE
Microglia	Age	query_1	TRUE	0.0361452	3	15	1	0.0666667	0.333333	GO:0009195	GO:BP	pyrimidine ribonucleoside diphosphate catabolic process	22782	3417	GO:0009140, GO:0009191, GO:0009193	FALSE
Microglia	Age	query_1	TRUE	0.0361452	3	15	1	0.0666667	0.333333	GO:0009140	GO:BP	pyrimidine nucleoside diphosphate catabolic process	22782	3363	GO:0009134, GO:0009138	FALSE
Microglia	Age	query_1	TRUE	0.0404743	109	15	2	0.133333	0.0183486	GO:0032414	GO:BP	positive regulation of ion transmembrane transporter activity	22782	7916	GO:0032411, GO:0032412, GO:0034767	FALSE
Microglia	Age	query_1	TRUE	0.043662	4	15	1	0.0666667	0.25	GO:0021550	GO:BP	medulla oblongata development	22782	6438	GO:0030902, GO:0048856	FALSE
Microglia	Age	query_1	TRUE	0.043662	4	15	1	0.0666667	0.25	GO:0045163	GO:BP	clustering of voltage-gated potassium channels	22782	11911	GO:0045161	TRUE
Microglia	Age	query_1	TRUE	0.0459131	122	15	2	0.133333	0.0163934	GO:0032411	GO:BP	positive regulation of transporter activity	22782	7913	GO:0032409, GO:0044093, GO:0051050	FALSE
Microglia	Age	query_1	TRUE	0.0484984	5	15	1	0.0666667	0.2	GO:0009181	GO:BP	purine ribonucleoside diphosphate catabolic process	22782	3403	GO:0009137, GO:0009179, GO:0009191	FALSE
Microglia	Age	query_1	TRUE	0.0484984	5	15	1	0.0666667	0.2	GO:0009137	GO:BP	purine nucleoside diphosphate catabolic process	22782	3360	GO:0009134, GO:0009135	FALSE
Microglia	Age	query_1	TRUE	0.0484984	5	15	1	0.0666667	0.2	GO:1905605	GO:BP	positive regulation of blood-brain barrier permeability	22782	25790	GO:0043117, GO:1905603	TRUE
Microglia	Braak	query_1	TRUE	0.0243603	3	2	1	0.5	0.333333	GO:1902214	GO:BP	regulation of interleukin-4-mediated signaling pathway	22782	23000	GO:0001959, GO:0035771	TRUE
Microglia	Braak	query_1	TRUE	0.0243603	2	2	1	0.5	0.5	GO:1902216	GO:BP	positive regulation of interleukin-4-mediated signaling pathway	22782	23002	GO:0001961, GO:0035771, GO:1902214	FALSE
Microglia	Braak	query_1	TRUE	0.0304423	10	2	1	0.5	0.1	GO:0035771	GO:BP	interleukin-4-mediated signaling pathway	22782	9675	GO:0019221, GO:0071353	FALSE
Microglia	Braak	query_1	TRUE	0.0304423	12	2	1	0.5	0.0833333	GO:0042532	GO:BP	negative regulation of tyrosine phosphorylation of STAT protein	22782	10730	GO:0007260, GO:0042509, GO:0046426, GO:0050732	TRUE
Microglia	Braak	query_1	TRUE	0.0304423	15	2	1	0.5	0.0666667	GO:0060330	GO:BP	regulation of response to type II interferon	22782	15274	GO:0034341, GO:0045088, GO:0060759	FALSE
Microglia	Braak	query_1	TRUE	0.0304423	8	2	1	0.5	0.125	GO:0060331	GO:BP	negative regulation of response to type II interferon	22782	15275	GO:0034341, GO:0045824, GO:0060330, GO:0060761	TRUE
Microglia	Braak	query_1	TRUE	0.0304423	15	2	1	0.5	0.0666667	GO:0060334	GO:BP	regulation of type II interferon-mediated signaling pathway	22782	15278	GO:0001959, GO:0060330, GO:0060333	FALSE
Microglia	Braak	query_1	TRUE	0.0304423	8	2	1	0.5	0.125	GO:0060336	GO:BP	negative regulation of type II interferon-mediated signaling pathway	22782	15280	GO:0001960, GO:0060331, GO:0060333, GO:0060334	FALSE
Microglia	Braak	query_1	TRUE	0.0351693	25	2	1	0.5	0.04	GO:0001919	GO:BP	regulation of receptor recycling	22782	545	GO:0001881, GO:0023051, GO:0060255	TRUE
Microglia	Braak	query_1	TRUE	0.0351693	23	2	1	0.5	0.0434783	GO:0046426	GO:BP	negative regulation of receptor signaling pathway via JAK-STAT	22782	12760	GO:0007259, GO:0046425, GO:1904893	FALSE
Microglia	Braak	query_1	TRUE	0.0351693	26	2	1	0.5	0.0384615	GO:0060333	GO:BP	type II interferon-mediated signaling pathway	22782	15277	GO:0071346, GO:0140888	FALSE
Microglia	Braak	query_1	TRUE	0.0351693	26	2	1	0.5	0.0384615	GO:1904893	GO:BP	negative regulation of receptor signaling pathway via STAT	22782	25195	GO:0009968, GO:0097696, GO:1904892	FALSE
Microglia	Braak	query_1	TRUE	0.0417302	36	2	1	0.5	0.0277778	GO:0070670	GO:BP	response to interleukin-4	22782	17054	GO:0034097	FALSE
Microglia	Braak	query_1	TRUE	0.0417302	34	2	1	0.5	0.0294118	GO:0071353	GO:BP	cellular response to interleukin-4	22782	17415	GO:0070670, GO:0071345	FALSE
Microglia	Braak	query_1	TRUE	0.0496853	46	2	1	0.5	0.0217391	GO:0001881	GO:BP	receptor recycling	22782	522	GO:0043112	FALSE
Microglia	Braak	query_1	TRUE	0.0496853	49	2	1	0.5	0.0204082	GO:0050732	GO:BP	negative regulation of peptidyl-tyrosine phosphorylation	22782	13887	GO:0001933, GO:0018108, GO:0050730	FALSE
Endothelial	Braak	query_1	TRUE	0.0201749	247	3	2	0.666667	0.00809717	GO:0002790	GO:BP	peptide secretion	22782	1315	GO:0015833, GO:0046903	TRUE
Endothelial	Braak	query_1	TRUE	0.0201749	317	3	2	0.666667	0.00630915	GO:0009914	GO:BP	hormone transport	22782	3828	GO:0006810, GO:0010817	FALSE
Endothelial	Braak	query_1	TRUE	0.0201749	1	3	1	0.333333	1	GO:0140298	GO:BP	endocytic iron import into cell	22782	20662	GO:0006898, GO:0033212	TRUE
Endothelial	Braak	query_1	TRUE	0.0201749	263	3	2	0.666667	0.00760456	GO:0015833	GO:BP	peptide transport	22782	5028	GO:0042886, GO:0071702	FALSE
Endothelial	Braak	query_1	TRUE	0.0201749	306	3	2	0.666667	0.00653595	GO:0046879	GO:BP	hormone secretion	22782	13047	GO:0009914, GO:0023061	FALSE
Endothelial	Braak	query_1	TRUE	0.0201749	242	3	2	0.666667	0.00826446	GO:0030072	GO:BP	peptide hormone secretion	22782	6987	GO:0002790, GO:0046879	FALSE
Endothelial	Braak	query_1	TRUE	0.0210663	350	3	2	0.666667	0.00571429	GO:0042886	GO:BP	amide transport	22782	10936	GO:0071705	FALSE
Endothelial	Braak	query_1	TRUE	0.0252492	9	3	1	0.333333	0.111111	GO:0071281	GO:BP	cellular response to iron ion	22782	17347	GO:0010039, GO:0071248	TRUE
Endothelial	Braak	query_1	TRUE	0.0252492	9	3	1	0.333333	0.111111	GO:0033212	GO:BP	iron import into cell	22782	8455	GO:0006826, GO:0006879, GO:0051649	FALSE
Endothelial	Braak	query_1	TRUE	0.0252492	10	3	1	0.333333	0.1	GO:0033572	GO:BP	transferrin transport	22782	8676	GO:0006826, GO:0015031	TRUE
Endothelial	Braak	query_1	TRUE	0.0252492	477	3	2	0.666667	0.00419287	GO:0023061	GO:BP	signal release	22782	6960	GO:0007267, GO:0032940	FALSE
Endothelial	Braak	query_1	TRUE	0.0286903	536	3	2	0.666667	0.00373134	GO:0010817	GO:BP	regulation of hormone levels	22782	4508	GO:0065008	FALSE
Endothelial	Braak	query_1	TRUE	0.0338999	607	3	2	0.666667	0.00329489	GO:0051046	GO:BP	regulation of secretion	22782	14128	GO:0046903, GO:0051049	FALSE
Endothelial	Braak	query_1	TRUE	0.0406997	691	3	2	0.666667	0.00289436	GO:0055082	GO:BP	intracellular chemical homeostasis	22782	14965	GO:0019725, GO:0048878	TRUE
Endothelial	Braak	query_1	TRUE	0.0423	794	3	2	0.666667	0.00251889	GO:0019725	GO:BP	cellular homeostasis	22782	6303	GO:0042592	FALSE
Endothelial	Braak	query_1	TRUE	0.0423	25	3	1	0.333333	0.04	GO:0060586	GO:BP	multicellular organismal-level iron ion homeostasis	22782	15505	GO:0055080, GO:0098771, GO:0140962	TRUE
Endothelial	Braak	query_1	TRUE	0.0423	800	3	2	0.666667	0.0025	GO:0032940	GO:BP	secretion by cell	22782	8298	GO:0046903, GO:0140352	FALSE
Endothelial	Braak	query_1	TRUE	0.0423	26	3	1	0.333333	0.0384615	GO:1903319	GO:BP	positive regulation of protein maturation	22782	23845	GO:0010628, GO:0051247, GO:0051604, GO:1903317	TRUE
Endothelial	Braak	query_1	TRUE	0.0438154	30	3	1	0.333333	0.0333333	GO:0010039	GO:BP	response to iron ion	22782	3909	GO:0010038	FALSE
Endothelial	Braak	query_1	TRUE	0.0445267	866	3	2	0.666667	0.00230947	GO:0140352	GO:BP	export from cell	22782	20673	GO:0006810, GO:0009987	FALSE
Endothelial	Braak	query_1	TRUE	0.0488158	930	3	2	0.666667	0.00215054	GO:0046903	GO:BP	secretion	22782	13069	GO:0006810	FALSE
Inhibitory neuron	Braak	query_1	TRUE	0.0325249	8	36	2	0.0555556	0.25	GO:1904045	GO:BP	cellular response to aldosterone	22782	24460	GO:0071389, GO:0097306, GO:0110096, GO:1901655, GO:1904044	TRUE
Inhibitory neuron	Braak	query_1	TRUE	0.0325249	8	36	2	0.0555556	0.25	GO:1904116	GO:BP	response to vasopressin	22782	24515	GO:0043434	FALSE
Inhibitory neuron	Braak	query_1	TRUE	0.0325249	8	36	2	0.0555556	0.25	GO:1904117	GO:BP	cellular response to vasopressin	22782	24516	GO:0071375, GO:1904116	TRUE
Inhibitory neuron	Braak	query_1	TRUE	0.0348551	5081	36	18	0.5	0.00354261	GO:0019538	GO:BP	protein metabolic process	22782	6144	GO:0043170, GO:0044238, GO:1901564	FALSE
Inhibitory neuron	Braak	query_1	TRUE	0.0348551	3246	36	14	0.388889	0.004313	GO:0036211	GO:BP	protein modification process	22782	9953	GO:0019538, GO:0043412	TRUE
Inhibitory neuron	Braak	query_1	TRUE	0.0348551	11520	36	29	0.805556	0.00251736	GO:0050789	GO:BP	regulation of biological process	22782	13916	GO:0008150, GO:0065007	TRUE
Inhibitory neuron	Braak	query_1	TRUE	0.0348551	11917	36	30	0.833333	0.00251741	GO:0065007	GO:BP	biological regulation	22782	16682	GO:0008150	FALSE
Inhibitory neuron	Braak	query_1	TRUE	0.0348551	12	36	2	0.0555556	0.166667	GO:0071389	GO:BP	cellular response to mineralocorticoid stimulus	22782	17451	GO:0051385, GO:0071384	FALSE
Inhibitory neuron	Braak	query_1	TRUE	0.0348551	13	36	2	0.0555556	0.153846	GO:1904044	GO:BP	response to aldosterone	22782	24459	GO:0051385, GO:0097305, GO:1901654	FALSE
Inhibitory neuron	Braak	query_1	TRUE	0.0348551	1355	36	9	0.25	0.00664207	GO:2000026	GO:BP	regulation of multicellular organismal development	22782	26446	GO:0007275, GO:0050793, GO:0051239	TRUE
Inhibitory neuron	Braak	query_1	TRUE	0.0352796	10970	36	28	0.777778	0.00255242	GO:0050794	GO:BP	regulation of cellular process	22782	13920	GO:0009987, GO:0050789	FALSE
Inhibitory neuron	Braak	query_1	TRUE	0.0371571	7334	36	22	0.611111	0.00299973	GO:0032501	GO:BP	multicellular organismal process	22782	7975	GO:0008150	TRUE
Inhibitory neuron	Braak	query_1	TRUE	0.0371571	17	36	2	0.0555556	0.117647	GO:0110096	GO:BP	cellular response to aldehyde	22782	20323	GO:0010033, GO:1901701	FALSE
Inhibitory neuron	Braak	query_1	TRUE	0.0463506	3448	36	14	0.388889	0.00406032	GO:0043412	GO:BP	macromolecule modification	22782	11190	GO:0043170	FALSE
Excitatory neuron	Braak	query_1	TRUE	0.0169725	8	1	1	1	0.125	GO:0018026	GO:BP	peptidyl-lysine monomethylation	22782	5420	GO:0018022	TRUE
Excitatory neuron	Braak	query_1	TRUE	0.0169725	10	1	1	1	0.1	GO:0018027	GO:BP	peptidyl-lysine dimethylation	22782	5421	GO:0018022	FALSE
Excitatory neuron	Braak	query_1	TRUE	0.0169725	7	1	1	1	0.142857	GO:0060992	GO:BP	response to fungicide	22782	15870	GO:0009636, GO:0046677	TRUE
Excitatory neuron	Braak	query_1	TRUE	0.0324598	39	1	1	1	0.025641	GO:0046677	GO:BP	response to antibiotic	22782	12933	GO:0042221	FALSE
Excitatory neuron	Braak	query_1	TRUE	0.0324598	86	1	1	1	0.0116279	GO:0045995	GO:BP	regulation of embryonic development	22782	12404	GO:0009790, GO:2000026	TRUE
Excitatory neuron	Braak	query_1	TRUE	0.0324598	102	1	1	1	0.00980392	GO:0045814	GO:BP	negative regulation of gene expression, epigenetic	22782	12251	GO:0010629, GO:0040029	FALSE
Excitatory neuron	Braak	query_1	TRUE	0.0324598	40	1	1	1	0.025	GO:0140718	GO:BP	facultative heterochromatin formation	22782	20797	GO:0031507	TRUE
Excitatory neuron	Braak	query_1	TRUE	0.0324598	83	1	1	1	0.0120482	GO:0031507	GO:BP	heterochromatin formation	22782	7540	GO:0045814, GO:0070828	FALSE
Excitatory neuron	Braak	query_1	TRUE	0.0324598	66	1	1	1	0.0151515	GO:0034968	GO:BP	histone lysine methylation	22782	9156	GO:0016571, GO:0018022	FALSE
Excitatory neuron	Braak	query_1	TRUE	0.0324598	84	1	1	1	0.0119048	GO:0016571	GO:BP	histone methylation	22782	5345	GO:0006479, GO:0016570	FALSE
Excitatory neuron	Braak	query_1	TRUE	0.0324598	101	1	1	1	0.00990099	GO:0120162	GO:BP	positive regulation of cold-induced thermogenesis	22782	20449	GO:0009893, GO:0051240, GO:0106106, GO:0120161	TRUE
Excitatory neuron	Braak	query_1	TRUE	0.0324598	47	1	1	1	0.0212766	GO:0006306	GO:BP	DNA methylation	22782	2143	GO:0006305, GO:0043414	FALSE
Excitatory neuron	Braak	query_1	TRUE	0.0324598	47	1	1	1	0.0212766	GO:0006305	GO:BP	DNA alkylation	22782	2142	GO:0006304	FALSE
Excitatory neuron	Braak	query_1	TRUE	0.0324598	101	1	1	1	0.00990099	GO:0006304	GO:BP	DNA modification	22782	2141	GO:0006259, GO:0043412	FALSE
Excitatory neuron	Braak	query_1	TRUE	0.0324598	77	1	1	1	0.012987	GO:0018022	GO:BP	peptidyl-lysine methylation	22782	5418	GO:0006479, GO:0018205	FALSE
Excitatory neuron	Braak	query_1	TRUE	0.0324598	93	1	1	1	0.0107527	GO:0070828	GO:BP	heterochromatin organization	22782	17130	GO:0006338	FALSE
Excitatory neuron	Braak	query_1	TRUE	0.0347936	123	1	1	1	0.00813008	GO:0008213	GO:BP	protein alkylation	22782	3193	GO:0036211	FALSE
Excitatory neuron	Braak	query_1	TRUE	0.0347936	123	1	1	1	0.00813008	GO:0006479	GO:BP	protein methylation	22782	2251	GO:0008213, GO:0043414	FALSE
Excitatory neuron	Braak	query_1	TRUE	0.0379335	148	1	1	1	0.00675676	GO:0120161	GO:BP	regulation of cold-induced thermogenesis	22782	20448	GO:0019222, GO:0051239, GO:0106106	FALSE
Excitatory neuron	Braak	query_1	TRUE	0.0379335	149	1	1	1	0.00671141	GO:0106106	GO:BP	cold-induced thermogenesis	22782	20160	GO:0001659, GO:1990845	FALSE
Excitatory neuron	Braak	query_1	TRUE	0.040249	166	1	1	1	0.0060241	GO:1990845	GO:BP	adaptive thermogenesis	22782	26371	GO:0008152	FALSE
Excitatory neuron	Braak	query_1	TRUE	0.0418911	181	1	1	1	0.00552486	GO:0001659	GO:BP	temperature homeostasis	22782	383	GO:0048871	FALSE
Excitatory neuron	Braak	query_1	TRUE	0.0436119	197	1	1	1	0.00507614	GO:0040029	GO:BP	epigenetic regulation of gene expression	22782	10408	GO:0006338, GO:0010468	FALSE
Excitatory neuron	Braak	query_1	TRUE	0.0466743	220	1	1	1	0.00454545	GO:0009636	GO:BP	response to toxic substance	22782	3611	GO:0042221	FALSE
Excitatory neuron	Braak	query_1	TRUE	0.047455	233	1	1	1	0.00429185	GO:0043414	GO:BP	macromolecule methylation	22782	11192	GO:0032259, GO:0043412	FALSE
Endothelial	Braak	query_1	TRUE	0.0105166	40	3	1	0.333333	0.025	KEGG:04940	KEGG	Type I diabetes mellitus	22782	387	KEGG:00000	FALSE
Inhibitory neuron	Braak	query_1	TRUE	0.0307772	85	36	3	0.0833333	0.0352941	KEGG:04742	KEGG	Taste transduction	22782	355	KEGG:00000	FALSE
Excitatory neuron	Braak	query_1	TRUE	0.00781319	58	1	1	1	0.0172414	KEGG:00310	KEGG	Lysine degradation	22782	34	KEGG:00000	FALSE
Excitatory neuron	Braak	query_1	TRUE	0.00781319	89	1	1	1	0.011236	KEGG:04211	KEGG	Longevity regulating pathway	22782	282	KEGG:00000	FALSE
Astrocytes	CDR	query_1	TRUE	0.0062113	3826	111	39	0.351351	0.0101934	GO:0048731	GO:BP	system development	22782	13640	GO:0007275, GO:0048856	TRUE
Astrocytes	CDR	query_1	TRUE	0.00665845	423	111	11	0.0990991	0.0260047	GO:0009410	GO:BP	response to xenobiotic stimulus	22782	3531	GO:0042221	FALSE
Astrocytes	CDR	query_1	TRUE	0.00665845	4455	111	42	0.378378	0.00942761	GO:0007275	GO:BP	multicellular organism development	22782	2853	GO:0032501, GO:0048856	FALSE
Astrocytes	CDR	query_1	TRUE	0.0144134	190	111	7	0.0630631	0.0368421	GO:0071466	GO:BP	cellular response to xenobiotic stimulus	22782	17510	GO:0009410, GO:0070887	FALSE
Astrocytes	CDR	query_1	TRUE	0.0144134	2612	111	28	0.252252	0.0107198	GO:0009653	GO:BP	anatomical structure morphogenesis	22782	3628	GO:0032502, GO:0048856	FALSE
Astrocytes	CDR	query_1	TRUE	0.0144134	2575	111	28	0.252252	0.0108738	GO:0009605	GO:BP	response to external stimulus	22782	3590	GO:0050896	FALSE
Astrocytes	CDR	query_1	TRUE	0.0144134	78	111	5	0.045045	0.0641026	GO:0007422	GO:BP	peripheral nervous system development	22782	2970	GO:0007399, GO:0048731	FALSE
Astrocytes	CDR	query_1	TRUE	0.0144134	8325	111	62	0.558559	0.00744745	GO:0050896	GO:BP	response to stimulus	22782	14004	GO:0008150	FALSE
Astrocytes	CDR	query_1	TRUE	0.0151167	16265	111	97	0.873874	0.00596373	GO:0009987	GO:BP	cellular process	22782	3869	GO:0008150	FALSE
Astrocytes	CDR	query_1	TRUE	0.0157809	46	111	4	0.036036	0.0869565	GO:0021575	GO:BP	hindbrain morphogenesis	22782	6463	GO:0009653, GO:0030902	FALSE
Astrocytes	CDR	query_1	TRUE	0.0157809	5988	111	48	0.432432	0.00801603	GO:0048518	GO:BP	positive regulation of biological process	22782	13451	GO:0008150, GO:0050789	FALSE
Astrocytes	CDR	query_1	TRUE	0.0157809	3	111	2	0.018018	0.666667	GO:0021965	GO:BP	spinal cord ventral commissure morphogenesis	22782	6834	GO:0021510, GO:0021952	TRUE
Astrocytes	CDR	query_1	TRUE	0.0157809	5635	111	46	0.414414	0.00816327	GO:0048856	GO:BP	anatomical structure development	22782	13752	GO:0032502	FALSE
Astrocytes	CDR	query_1	TRUE	0.0157809	3	111	2	0.018018	0.666667	GO:2001260	GO:BP	regulation of semaphorin-plexin signaling pathway	22782	27543	GO:0009966, GO:0071526	TRUE
Astrocytes	CDR	query_1	TRUE	0.0159798	5478	111	45	0.405405	0.00821468	GO:0048522	GO:BP	positive regulation of cellular process	22782	13455	GO:0009987, GO:0048518, GO:0050794	FALSE
Astrocytes	CDR	query_1	TRUE	0.0205283	2623	111	27	0.243243	0.0102936	GO:0070887	GO:BP	cellular response to chemical stimulus	22782	17162	GO:0042221, GO:0051716	FALSE
Astrocytes	CDR	query_1	TRUE	0.0214698	53	111	4	0.036036	0.0754717	GO:0035176	GO:BP	social behavior	22782	9291	GO:0007610, GO:0051703	TRUE
Astrocytes	CDR	query_1	TRUE	0.0229775	55	111	4	0.036036	0.0727273	GO:0051703	GO:BP	biological process involved in intraspecies interaction between organisms	22782	14599	GO:0008150	FALSE
Astrocytes	CDR	query_1	TRUE	0.0229775	237	111	7	0.0630631	0.0295359	GO:0007411	GO:BP	axon guidance	22782	2959	GO:0007409, GO:0097485	FALSE
Astrocytes	CDR	query_1	TRUE	0.0229775	237	111	7	0.0630631	0.0295359	GO:0097485	GO:BP	neuron projection guidance	22782	19562	GO:0031175, GO:0048812	FALSE
Astrocytes	CDR	query_1	TRUE	0.0268017	1063	111	15	0.135135	0.014111	GO:0035295	GO:BP	tube development	22782	9376	GO:0007275, GO:0048856	FALSE
Astrocytes	CDR	query_1	TRUE	0.0275265	7334	111	54	0.486486	0.00736297	GO:0032501	GO:BP	multicellular organismal process	22782	7975	GO:0008150	FALSE
Astrocytes	CDR	query_1	TRUE	0.0275265	2437	111	25	0.225225	0.0102585	GO:0007399	GO:BP	nervous system development	22782	2951	GO:0048731	FALSE
Astrocytes	CDR	query_1	TRUE	0.0275265	5	111	2	0.018018	0.4	GO:0032776	GO:BP	DNA methylation on cytosine	22782	8186	GO:0006306	TRUE
Astrocytes	CDR	query_1	TRUE	0.0293124	852	111	13	0.117117	0.0152582	GO:0035239	GO:BP	tube morphogenesis	22782	9344	GO:0009653, GO:0035295	FALSE
Astrocytes	CDR	query_1	TRUE	0.0305539	120	111	5	0.045045	0.0416667	GO:0035113	GO:BP	embryonic appendage morphogenesis	22782	9235	GO:0035107, GO:0048598	FALSE
Astrocytes	CDR	query_1	TRUE	0.0305539	650	111	11	0.0990991	0.0169231	GO:0048858	GO:BP	cell projection morphogenesis	22782	13754	GO:0000902, GO:0030030, GO:0032990	FALSE
Astrocytes	CDR	query_1	TRUE	0.0305539	28	111	3	0.027027	0.107143	GO:0007274	GO:BP	neuromuscular synaptic transmission	22782	2852	GO:0007268	TRUE
Astrocytes	CDR	query_1	TRUE	0.0305539	443	111	9	0.0810811	0.020316	GO:0007409	GO:BP	axonogenesis	22782	2958	GO:0048667, GO:0048812, GO:0061564	FALSE
Astrocytes	CDR	query_1	TRUE	0.0305539	647	111	11	0.0990991	0.0170015	GO:0007610	GO:BP	behavior	22782	3120	GO:0032501	FALSE
Astrocytes	CDR	query_1	TRUE	0.0305539	120	111	5	0.045045	0.0416667	GO:0030326	GO:BP	embryonic limb morphogenesis	22782	7090	GO:0035108, GO:0035113	FALSE
Astrocytes	CDR	query_1	TRUE	0.0305624	6	111	2	0.018018	0.333333	GO:0060718	GO:BP	chorionic trophoblast cell differentiation	22782	15630	GO:0030154, GO:0060717	TRUE
Astrocytes	CDR	query_1	TRUE	0.0307675	3282	111	30	0.27027	0.00914077	GO:0031325	GO:BP	positive regulation of cellular metabolic process	22782	7463	GO:0009893, GO:0031323, GO:0044237, GO:0048522	FALSE
Astrocytes	CDR	query_1	TRUE	0.0307675	769	111	12	0.108108	0.0156047	GO:0032989	GO:BP	cellular component morphogenesis	22782	8341	GO:0009653	FALSE
Astrocytes	CDR	query_1	TRUE	0.0322212	200	111	6	0.0540541	0.03	GO:0031032	GO:BP	actomyosin structure organization	22782	7327	GO:0030036	TRUE
Astrocytes	CDR	query_1	TRUE	0.0322212	6205	111	47	0.423423	0.00757454	GO:0007154	GO:BP	cell communication	22782	2765	GO:0009987	FALSE
Astrocytes	CDR	query_1	TRUE	0.0322212	565	111	10	0.0900901	0.0176991	GO:0048667	GO:BP	cell morphogenesis involved in neuron differentiation	22782	13577	GO:0000902, GO:0048666	FALSE
Astrocytes	CDR	query_1	TRUE	0.0322212	3308	111	30	0.27027	0.00906892	GO:0010646	GO:BP	regulation of cell communication	22782	4364	GO:0007154, GO:0050794	FALSE
Astrocytes	CDR	query_1	TRUE	0.0322212	669	111	11	0.0990991	0.0164425	GO:0032990	GO:BP	cell part morphogenesis	22782	8342	GO:0032989	FALSE
Astrocytes	CDR	query_1	TRUE	0.0328785	2558	111	25	0.225225	0.00977326	GO:0006796	GO:BP	phosphate-containing compound metabolic process	22782	2521	GO:0006793	TRUE
Astrocytes	CDR	query_1	TRUE	0.0328785	1028	111	14	0.126126	0.0136187	GO:0009887	GO:BP	animal organ morphogenesis	22782	3805	GO:0009653, GO:0048513	FALSE
Astrocytes	CDR	query_1	TRUE	0.0328785	7	111	2	0.018018	0.285714	GO:0044387	GO:BP	negative regulation of protein kinase activity by regulation of protein phosphorylation	22782	11553	GO:0006469	TRUE
Astrocytes	CDR	query_1	TRUE	0.0352679	2582	111	25	0.225225	0.00968242	GO:0006793	GO:BP	phosphorus metabolic process	22782	2518	GO:0044237	FALSE
Astrocytes	CDR	query_1	TRUE	0.0352679	33	111	3	0.027027	0.0909091	GO:0048384	GO:BP	retinoic acid receptor signaling pathway	22782	13369	GO:0030522	TRUE
Astrocytes	CDR	query_1	TRUE	0.0352679	6102	111	46	0.414414	0.00753851	GO:0016043	GO:BP	cellular component organization	22782	5163	GO:0071840	FALSE
Astrocytes	CDR	query_1	TRUE	0.035268	6301	111	47	0.423423	0.00745913	GO:0071840	GO:BP	cellular component organization or biogenesis	22782	17759	GO:0009987	FALSE
Astrocytes	CDR	query_1	TRUE	0.035268	7040	111	51	0.459459	0.00724432	GO:0051716	GO:BP	cellular response to stimulus	22782	14605	GO:0009987, GO:0050896	FALSE
Astrocytes	CDR	query_1	TRUE	0.035268	6109	111	46	0.414414	0.00752987	GO:0023052	GO:BP	signaling	22782	6955	GO:0050789	FALSE
Astrocytes	CDR	query_1	TRUE	0.0362888	8	111	2	0.018018	0.25	GO:0046035	GO:BP	CMP metabolic process	22782	12429	GO:0009173, GO:0009218	TRUE
Astrocytes	CDR	query_1	TRUE	0.0362888	6138	111	46	0.414414	0.0074943	GO:0032502	GO:BP	developmental process	22782	7976	GO:0008150	FALSE
Astrocytes	CDR	query_1	TRUE	0.0391559	146	111	5	0.045045	0.0342466	GO:0035108	GO:BP	limb morphogenesis	22782	9233	GO:0035107, GO:0060173	FALSE
Astrocytes	CDR	query_1	TRUE	0.0391559	4134	111	34	0.306306	0.00822448	GO:0030154	GO:BP	cell differentiation	22782	7002	GO:0048869	FALSE
Astrocytes	CDR	query_1	TRUE	0.0391559	1093	111	14	0.126126	0.0128088	GO:0072359	GO:BP	circulatory system development	22782	18204	GO:0048731	FALSE
Astrocytes	CDR	query_1	TRUE	0.0391559	36	111	3	0.027027	0.0833333	GO:0021696	GO:BP	cerebellar cortex morphogenesis	22782	6583	GO:0009653, GO:0021587, GO:0021695	FALSE
Astrocytes	CDR	query_1	TRUE	0.0391559	5645	111	43	0.387387	0.00761736	GO:0007165	GO:BP	signal transduction	22782	2776	GO:0007154, GO:0009987, GO:0023052, GO:0050794, GO:0051716	FALSE
Astrocytes	CDR	query_1	TRUE	0.0391559	503	111	9	0.0810811	0.0178926	GO:0061564	GO:BP	axon development	22782	16344	GO:0031175	FALSE
Astrocytes	CDR	query_1	TRUE	0.0391559	9	111	2	0.018018	0.222222	GO:0060717	GO:BP	chorion development	22782	15629	GO:1903867	FALSE
Astrocytes	CDR	query_1	TRUE	0.0391559	89	111	4	0.036036	0.0449438	GO:0051492	GO:BP	regulation of stress fiber assembly	22782	14435	GO:0032231, GO:0043149, GO:0110020	FALSE
Astrocytes	CDR	query_1	TRUE	0.0391559	17281	111	98	0.882883	0.00567097	GO:0008150	GO:BP	biological_process	22782	3177		FALSE
Astrocytes	CDR	query_1	TRUE	0.0391559	4135	111	34	0.306306	0.00822249	GO:0048869	GO:BP	cellular developmental process	22782	13764	GO:0009987, GO:0032502	FALSE
Astrocytes	CDR	query_1	TRUE	0.0391559	146	111	5	0.045045	0.0342466	GO:0035107	GO:BP	appendage morphogenesis	22782	9232	GO:0009653, GO:0048736	FALSE
Astrocytes	CDR	query_1	TRUE	0.0391559	624	111	10	0.0900901	0.0160256	GO:0048729	GO:BP	tissue morphogenesis	22782	13638	GO:0009653, GO:0009888	FALSE
Astrocytes	CDR	query_1	TRUE	0.0391559	1922	111	20	0.18018	0.0104058	GO:0008219	GO:BP	cell death	22782	3199	GO:0009987	FALSE
Astrocytes	CDR	query_1	TRUE	0.0391559	3299	111	29	0.261261	0.00879054	GO:0023051	GO:BP	regulation of signaling	22782	6954	GO:0023052, GO:0050789	FALSE
Astrocytes	CDR	query_1	TRUE	0.0391559	1916	111	20	0.18018	0.0104384	GO:0012501	GO:BP	programmed cell death	22782	4656	GO:0008219	FALSE
Astrocytes	CDR	query_1	TRUE	0.0391559	2513	111	24	0.216216	0.00955034	GO:0010557	GO:BP	positive regulation of macromolecule biosynthetic process	22782	4281	GO:0009059, GO:0010556, GO:0010604, GO:0031328	FALSE
Astrocytes	CDR	query_1	TRUE	0.0391559	2973	111	27	0.243243	0.00908174	GO:0048513	GO:BP	animal organ development	22782	13448	GO:0048856	FALSE
Astrocytes	CDR	query_1	TRUE	0.0391559	2676	111	25	0.225225	0.0093423	GO:0048468	GO:BP	cell development	22782	13419	GO:0030154, GO:0048856, GO:0048869	FALSE
Astrocytes	CDR	query_1	TRUE	0.0391559	3769	111	32	0.288288	0.00849032	GO:0048583	GO:BP	regulation of response to stimulus	22782	13506	GO:0050789, GO:0050896	FALSE
Astrocytes	CDR	query_1	TRUE	0.0406506	629	111	10	0.0900901	0.0158983	GO:0048812	GO:BP	neuron projection morphogenesis	22782	13710	GO:0031175, GO:0120039	FALSE
Astrocytes	CDR	query_1	TRUE	0.0443306	1665	111	18	0.162162	0.0108108	GO:0022008	GO:BP	neurogenesis	22782	6877	GO:0007399, GO:0030154	FALSE
Astrocytes	CDR	query_1	TRUE	0.0443306	1954	111	20	0.18018	0.0102354	GO:0071310	GO:BP	cellular response to organic substance	22782	17376	GO:0010033, GO:0070887	FALSE
Astrocytes	CDR	query_1	TRUE	0.0444211	3351	111	29	0.261261	0.00865413	GO:0010604	GO:BP	positive regulation of macromolecule metabolic process	22782	4323	GO:0009893, GO:0043170, GO:0060255	FALSE
Astrocytes	CDR	query_1	TRUE	0.0444211	1671	111	18	0.162162	0.010772	GO:0007267	GO:BP	cell-cell signaling	22782	2846	GO:0007154, GO:0023052	FALSE
Astrocytes	CDR	query_1	TRUE	0.0445052	43	111	3	0.027027	0.0697674	GO:0021587	GO:BP	cerebellum morphogenesis	22782	6475	GO:0009653, GO:0021549, GO:0021575	FALSE
Astrocytes	CDR	query_1	TRUE	0.0445052	645	111	10	0.0900901	0.0155039	GO:0120039	GO:BP	plasma membrane bounded cell projection morphogenesis	22782	20389	GO:0048858	FALSE
Astrocytes	CDR	query_1	TRUE	0.0445052	1681	111	18	0.162162	0.0107079	GO:0016310	GO:BP	phosphorylation	22782	5287	GO:0006796	FALSE
Astrocytes	CDR	query_1	TRUE	0.0445052	647	111	10	0.0900901	0.015456	GO:0061061	GO:BP	muscle structure development	22782	15930	GO:0048856	FALSE
Astrocytes	CDR	query_1	TRUE	0.0445052	3856	111	32	0.288288	0.00829876	GO:0042221	GO:BP	response to chemical	22782	10548	GO:0050896	FALSE
Astrocytes	CDR	query_1	TRUE	0.0455367	540	111	9	0.0810811	0.0166667	GO:0044057	GO:BP	regulation of system process	22782	11436	GO:0003008, GO:0051239	TRUE
Astrocytes	CDR	query_1	TRUE	0.0455367	336	111	7	0.0630631	0.0208333	GO:0060562	GO:BP	epithelial tube morphogenesis	22782	15483	GO:0002009, GO:0035239	FALSE
Astrocytes	CDR	query_1	TRUE	0.0459904	339	111	7	0.0630631	0.020649	GO:0007517	GO:BP	muscle organ development	22782	3052	GO:0048513, GO:0061061	FALSE
Astrocytes	CDR	query_1	TRUE	0.0459904	45	111	3	0.027027	0.0666667	GO:0034331	GO:BP	cell junction maintenance	22782	8965	GO:0034330, GO:0043954	TRUE
Astrocytes	CDR	query_1	TRUE	0.0459904	98	111	4	0.036036	0.0408163	GO:0110020	GO:BP	regulation of actomyosin structure organization	22782	20264	GO:0031032, GO:0032956	FALSE
Astrocytes	CDR	query_1	TRUE	0.0472808	2597	111	24	0.216216	0.00924143	GO:0031328	GO:BP	positive regulation of cellular biosynthetic process	22782	7466	GO:0009891, GO:0031325, GO:0031326, GO:0044249	FALSE
Astrocytes	CDR	query_1	TRUE	0.0489052	12	111	2	0.018018	0.166667	GO:1903867	GO:BP	extraembryonic membrane development	22782	24309	GO:0048856	FALSE
Astrocytes	CDR	query_1	TRUE	0.0489052	101	111	4	0.036036	0.039604	GO:0032231	GO:BP	regulation of actin filament bundle assembly	22782	7784	GO:0044087, GO:0051017, GO:0110053	FALSE
Astrocytes	CDR	query_1	TRUE	0.0498848	3089	111	27	0.243243	0.00874069	GO:0008283	GO:BP	cell population proliferation	22782	3204	GO:0009987	FALSE
Astrocytes	CDR	query_1	TRUE	0.0498848	2616	111	24	0.216216	0.00917431	GO:0009891	GO:BP	positive regulation of biosynthetic process	22782	3809	GO:0009058, GO:0009889, GO:0009893	FALSE
Endothelial	CDR	query_1	TRUE	0.00864718	3	1	1	1	0.333333	GO:0055095	GO:BP	lipoprotein particle mediated signaling	22782	14975	GO:0007165, GO:0071402	TRUE
Endothelial	CDR	query_1	TRUE	0.00864718	3	1	1	1	0.333333	GO:0055096	GO:BP	low-density lipoprotein particle mediated signaling	22782	14976	GO:0055095, GO:0071404	FALSE
Endothelial	CDR	query_1	TRUE	0.00864718	3	1	1	1	0.333333	GO:0034371	GO:BP	chylomicron remodeling	22782	8988	GO:0034370	TRUE
Endothelial	CDR	query_1	TRUE	0.00943328	36	1	1	1	0.0277778	GO:0070328	GO:BP	triglyceride homeostasis	22782	16855	GO:0055090	TRUE
Endothelial	CDR	query_1	TRUE	0.00943328	18	1	1	1	0.0555556	GO:0030730	GO:BP	sequestering of triglyceride	22782	7226	GO:0019915	FALSE
Endothelial	CDR	query_1	TRUE	0.00943328	36	1	1	1	0.0277778	GO:0090077	GO:BP	foam cell differentiation	22782	18855	GO:0030154	FALSE
Endothelial	CDR	query_1	TRUE	0.00943328	17	1	1	1	0.0588235	GO:0072567	GO:BP	chemokine (C-X-C motif) ligand 2 production	22782	18280	GO:0032602	FALSE
Endothelial	CDR	query_1	TRUE	0.00943328	29	1	1	1	0.0344828	GO:0055094	GO:BP	response to lipoprotein particle	22782	14974	GO:0009719, GO:0010243	FALSE
Endothelial	CDR	query_1	TRUE	0.00943328	17	1	1	1	0.0588235	GO:2000341	GO:BP	regulation of chemokine (C-X-C motif) ligand 2 production	22782	26742	GO:0032642, GO:0072567	FALSE
Endothelial	CDR	query_1	TRUE	0.00943328	32	1	1	1	0.03125	GO:0034367	GO:BP	protein-containing complex remodeling	22782	8984	GO:0043933	FALSE
Endothelial	CDR	query_1	TRUE	0.00943328	30	1	1	1	0.0333333	GO:0034368	GO:BP	protein-lipid complex remodeling	22782	8985	GO:0034367, GO:0071825	FALSE
Endothelial	CDR	query_1	TRUE	0.00943328	36	1	1	1	0.0277778	GO:0055090	GO:BP	acylglycerol homeostasis	22782	14970	GO:0055088	FALSE
Endothelial	CDR	query_1	TRUE	0.00943328	30	1	1	1	0.0333333	GO:0034369	GO:BP	plasma lipoprotein particle remodeling	22782	8986	GO:0034368, GO:0071827, GO:0097006	FALSE
Endothelial	CDR	query_1	TRUE	0.00943328	26	1	1	1	0.0384615	GO:0019433	GO:BP	triglyceride catabolic process	22782	6048	GO:0006641, GO:0046464	TRUE
Endothelial	CDR	query_1	TRUE	0.00943328	12	1	1	1	0.0833333	GO:0034372	GO:BP	very-low-density lipoprotein particle remodeling	22782	8989	GO:0034370	FALSE
Endothelial	CDR	query_1	TRUE	0.00943328	28	1	1	1	0.0357143	GO:0071404	GO:BP	cellular response to low-density lipoprotein particle stimulus	22782	17466	GO:0055094, GO:0071402	FALSE
Endothelial	CDR	query_1	TRUE	0.00943328	32	1	1	1	0.03125	GO:0071402	GO:BP	cellular response to lipoprotein particle stimulus	22782	17464	GO:0051716	FALSE
Endothelial	CDR	query_1	TRUE	0.00943328	34	1	1	1	0.0294118	GO:0071398	GO:BP	cellular response to fatty acid	22782	17460	GO:0070542, GO:0071396, GO:1901701	TRUE
Endothelial	CDR	query_1	TRUE	0.00943328	36	1	1	1	0.0277778	GO:0046461	GO:BP	neutral lipid catabolic process	22782	12793	GO:0006638, GO:0044242	FALSE
Endothelial	CDR	query_1	TRUE	0.00943328	36	1	1	1	0.0277778	GO:0046464	GO:BP	acylglycerol catabolic process	22782	12796	GO:0006639, GO:0046461, GO:0046503	FALSE
Endothelial	CDR	query_1	TRUE	0.00943328	12	1	1	1	0.0833333	GO:0034370	GO:BP	triglyceride-rich lipoprotein particle remodeling	22782	8987	GO:0034369	FALSE
Endothelial	CDR	query_1	TRUE	0.00943328	9	1	1	1	0.111111	GO:0010890	GO:BP	positive regulation of sequestering of triglyceride	22782	4559	GO:0010884, GO:0010889, GO:0030730	FALSE
Endothelial	CDR	query_1	TRUE	0.00943328	10	1	1	1	0.1	GO:2000343	GO:BP	positive regulation of chemokine (C-X-C motif) ligand 2 production	22782	26744	GO:0032722, GO:0072567, GO:2000341	TRUE
Endothelial	CDR	query_1	TRUE	0.00943328	18	1	1	1	0.0555556	GO:0010744	GO:BP	positive regulation of macrophage derived foam cell differentiation	22782	4441	GO:0010742, GO:0010743, GO:0045597	FALSE
Endothelial	CDR	query_1	TRUE	0.00943328	7	1	1	1	0.142857	GO:0010886	GO:BP	positive regulation of cholesterol storage	22782	4555	GO:0010878, GO:0010884, GO:0010885	FALSE
Endothelial	CDR	query_1	TRUE	0.00943328	36	1	1	1	0.0277778	GO:0010742	GO:BP	macrophage derived foam cell differentiation	22782	4439	GO:0090077	TRUE
Endothelial	CDR	query_1	TRUE	0.00943328	16	1	1	1	0.0625	GO:0010885	GO:BP	regulation of cholesterol storage	22782	4554	GO:0010878, GO:0010883	FALSE
Endothelial	CDR	query_1	TRUE	0.00943328	24	1	1	1	0.0416667	GO:0010884	GO:BP	positive regulation of lipid storage	22782	4553	GO:0010883, GO:0019915, GO:1905954	FALSE
Endothelial	CDR	query_1	TRUE	0.00943328	31	1	1	1	0.0322581	GO:0010743	GO:BP	regulation of macrophage derived foam cell differentiation	22782	4440	GO:0010742, GO:0045595	FALSE
Endothelial	CDR	query_1	TRUE	0.00943328	15	1	1	1	0.0666667	GO:0010889	GO:BP	regulation of sequestering of triglyceride	22782	4558	GO:0010883, GO:0030730	FALSE
Endothelial	CDR	query_1	TRUE	0.00943328	10	1	1	1	0.1	GO:1904179	GO:BP	positive regulation of adipose tissue development	22782	24564	GO:0051094, GO:0051240, GO:0060612, GO:1904177	TRUE
Endothelial	CDR	query_1	TRUE	0.00943328	22	1	1	1	0.0454545	GO:0010878	GO:BP	cholesterol storage	22782	4547	GO:0019915	TRUE
Endothelial	CDR	query_1	TRUE	0.00943328	14	1	1	1	0.0714286	GO:1904177	GO:BP	regulation of adipose tissue development	22782	24562	GO:0050793, GO:0060612	FALSE
Endothelial	CDR	query_1	TRUE	0.0109361	43	1	1	1	0.0232558	GO:0031670	GO:BP	cellular response to nutrient	22782	7625	GO:0007584, GO:0031669, GO:0070887	TRUE
Endothelial	CDR	query_1	TRUE	0.0113649	46	1	1	1	0.0217391	GO:0071827	GO:BP	plasma lipoprotein particle organization	22782	17749	GO:0032501, GO:0071825	FALSE
Endothelial	CDR	query_1	TRUE	0.0114517	49	1	1	1	0.0204082	GO:0010883	GO:BP	regulation of lipid storage	22782	4552	GO:0019915, GO:0032879	FALSE
Endothelial	CDR	query_1	TRUE	0.0114517	49	1	1	1	0.0204082	GO:0071825	GO:BP	protein-lipid complex organization	22782	17747	GO:0043933	FALSE
Endothelial	CDR	query_1	TRUE	0.0120605	53	1	1	1	0.0188679	GO:0060612	GO:BP	adipose tissue development	22782	15528	GO:0048513, GO:0061448	FALSE
Endothelial	CDR	query_1	TRUE	0.0124165	56	1	1	1	0.0178571	GO:0070542	GO:BP	response to fatty acid	22782	16972	GO:0033993, GO:1901700	FALSE
Endothelial	CDR	query_1	TRUE	0.0127546	59	1	1	1	0.0169492	GO:0032731	GO:BP	positive regulation of interleukin-1 beta production	22782	8144	GO:0032611, GO:0032651, GO:0032732	FALSE
Endothelial	CDR	query_1	TRUE	0.0132871	63	1	1	1	0.015873	GO:0046503	GO:BP	glycerolipid catabolic process	22782	12831	GO:0044242, GO:0046486	FALSE
Endothelial	CDR	query_1	TRUE	0.0137569	70	1	1	1	0.0142857	GO:0032732	GO:BP	positive regulation of interleukin-1 production	22782	8145	GO:0001819, GO:0032612, GO:0032652	FALSE
Endothelial	CDR	query_1	TRUE	0.0137569	70	1	1	1	0.0142857	GO:0032722	GO:BP	positive regulation of chemokine production	22782	8135	GO:0001819, GO:0032602, GO:0032642	FALSE
Endothelial	CDR	query_1	TRUE	0.0137569	67	1	1	1	0.0149254	GO:0045600	GO:BP	positive regulation of fat cell differentiation	22782	12066	GO:0045444, GO:0045597, GO:0045598	TRUE
Endothelial	CDR	query_1	TRUE	0.0138355	72	1	1	1	0.0138889	GO:0097006	GO:BP	regulation of plasma lipoprotein particle levels	22782	19317	GO:0050789	FALSE
Endothelial	CDR	query_1	TRUE	0.0153365	94	1	1	1	0.0106383	GO:0032755	GO:BP	positive regulation of interleukin-6 production	22782	8167	GO:0001819, GO:0032635, GO:0032675	FALSE
Endothelial	CDR	query_1	TRUE	0.0153365	85	1	1	1	0.0117647	GO:0042632	GO:BP	cholesterol homeostasis	22782	10768	GO:0055092	FALSE
Endothelial	CDR	query_1	TRUE	0.0153365	92	1	1	1	0.0108696	GO:0032651	GO:BP	regulation of interleukin-1 beta production	22782	8066	GO:0032611, GO:0032652	FALSE
Endothelial	CDR	query_1	TRUE	0.0153365	93	1	1	1	0.0107527	GO:0032642	GO:BP	regulation of chemokine production	22782	8057	GO:0001817, GO:0032602	FALSE
Endothelial	CDR	query_1	TRUE	0.0153365	92	1	1	1	0.0108696	GO:0032611	GO:BP	interleukin-1 beta production	22782	8027	GO:0032612	FALSE
Endothelial	CDR	query_1	TRUE	0.0153365	93	1	1	1	0.0107527	GO:0032602	GO:BP	chemokine production	22782	8018	GO:0001816	FALSE
Endothelial	CDR	query_1	TRUE	0.0153365	86	1	1	1	0.0116279	GO:0055092	GO:BP	sterol homeostasis	22782	14972	GO:0055088	FALSE
Endothelial	CDR	query_1	TRUE	0.0153365	87	1	1	1	0.0114943	GO:0019915	GO:BP	lipid storage	22782	6359	GO:0010876, GO:0051235	FALSE
Endothelial	CDR	query_1	TRUE	0.0155329	97	1	1	1	0.0103093	GO:0006641	GO:BP	triglyceride metabolic process	22782	2390	GO:0006639	FALSE
Endothelial	CDR	query_1	TRUE	0.0155649	99	1	1	1	0.010101	GO:0032760	GO:BP	positive regulation of tumor necrosis factor production	22782	8172	GO:0032640, GO:0032680, GO:1903557	FALSE
Endothelial	CDR	query_1	TRUE	0.0158287	108	1	1	1	0.00925926	GO:0032652	GO:BP	regulation of interleukin-1 production	22782	8067	GO:0001817, GO:0032612	FALSE
Endothelial	CDR	query_1	TRUE	0.0158287	106	1	1	1	0.00943396	GO:1905954	GO:BP	positive regulation of lipid localization	22782	26084	GO:0010876, GO:0048518, GO:1905952	FALSE
Endothelial	CDR	query_1	TRUE	0.0158287	108	1	1	1	0.00925926	GO:0032612	GO:BP	interleukin-1 production	22782	8028	GO:0001816	FALSE
Endothelial	CDR	query_1	TRUE	0.0158287	103	1	1	1	0.00970874	GO:1903557	GO:BP	positive regulation of tumor necrosis factor superfamily cytokine production	22782	24048	GO:0001819, GO:0071706, GO:1903555	FALSE
Endothelial	CDR	query_1	TRUE	0.0178522	128	1	1	1	0.0078125	GO:0045598	GO:BP	regulation of fat cell differentiation	22782	12064	GO:0045444, GO:0045595	FALSE
Endothelial	CDR	query_1	TRUE	0.0178522	125	1	1	1	0.008	GO:0006639	GO:BP	acylglycerol metabolic process	22782	2388	GO:0006638, GO:0046486	FALSE
Endothelial	CDR	query_1	TRUE	0.0178522	126	1	1	1	0.00793651	GO:0006638	GO:BP	neutral lipid metabolic process	22782	2387	GO:0044255	FALSE
Endothelial	CDR	query_1	TRUE	0.0189414	138	1	1	1	0.00724638	GO:0050729	GO:BP	positive regulation of inflammatory response	22782	13884	GO:0006954, GO:0031349, GO:0032103, GO:0050727	TRUE
Endothelial	CDR	query_1	TRUE	0.0191212	154	1	1	1	0.00649351	GO:0055088	GO:BP	lipid homeostasis	22782	14968	GO:0048878	FALSE
Endothelial	CDR	query_1	TRUE	0.0191212	156	1	1	1	0.00641026	GO:0006633	GO:BP	fatty acid biosynthetic process	22782	2382	GO:0006631, GO:0008610, GO:0072330	TRUE
Endothelial	CDR	query_1	TRUE	0.0191212	146	1	1	1	0.00684932	GO:0032635	GO:BP	interleukin-6 production	22782	8050	GO:0001816	FALSE
Endothelial	CDR	query_1	TRUE	0.0191212	155	1	1	1	0.00645161	GO:0007584	GO:BP	response to nutrient	22782	3099	GO:0031667, GO:0042221	FALSE
Endothelial	CDR	query_1	TRUE	0.0191212	157	1	1	1	0.00636943	GO:0032680	GO:BP	regulation of tumor necrosis factor production	22782	8094	GO:0032640, GO:1903555	FALSE
Endothelial	CDR	query_1	TRUE	0.0191212	146	1	1	1	0.00684932	GO:0032675	GO:BP	regulation of interleukin-6 production	22782	8089	GO:0001817, GO:0032635	FALSE
Endothelial	CDR	query_1	TRUE	0.0191212	157	1	1	1	0.00636943	GO:0032640	GO:BP	tumor necrosis factor production	22782	8055	GO:0071706	FALSE
Endothelial	CDR	query_1	TRUE	0.0191212	157	1	1	1	0.00636943	GO:1905952	GO:BP	regulation of lipid localization	22782	26082	GO:0010876, GO:0032879	FALSE
Endothelial	CDR	query_1	TRUE	0.0191896	162	1	1	1	0.00617284	GO:0071706	GO:BP	tumor necrosis factor superfamily cytokine production	22782	17688	GO:0001816	FALSE
Endothelial	CDR	query_1	TRUE	0.0191896	162	1	1	1	0.00617284	GO:1903555	GO:BP	regulation of tumor necrosis factor superfamily cytokine production	22782	24046	GO:0001817, GO:0071706	FALSE
Endothelial	CDR	query_1	TRUE	0.0222022	190	1	1	1	0.00526316	GO:0009749	GO:BP	response to glucose	22782	3704	GO:0009746	TRUE
Endothelial	CDR	query_1	TRUE	0.0224827	195	1	1	1	0.00512821	GO:0009746	GO:BP	response to hexose	22782	3701	GO:0034284	FALSE
Endothelial	CDR	query_1	TRUE	0.0230971	203	1	1	1	0.00492611	GO:0034284	GO:BP	response to monosaccharide	22782	8933	GO:0009743	FALSE
Endothelial	CDR	query_1	TRUE	0.0239201	213	1	1	1	0.00469484	GO:0072330	GO:BP	monocarboxylic acid biosynthetic process	22782	18185	GO:0032787, GO:0046394	FALSE
Endothelial	CDR	query_1	TRUE	0.0245003	221	1	1	1	0.00452489	GO:0044242	GO:BP	cellular lipid catabolic process	22782	11491	GO:0016042, GO:0044248, GO:0044255	FALSE
Endothelial	CDR	query_1	TRUE	0.0245537	230	1	1	1	0.00434783	GO:0045444	GO:BP	fat cell differentiation	22782	11991	GO:0030154	FALSE
Endothelial	CDR	query_1	TRUE	0.0245537	227	1	1	1	0.00440529	GO:0009743	GO:BP	response to carbohydrate	22782	3698	GO:0010033, GO:1901700	FALSE
Endothelial	CDR	query_1	TRUE	0.0245537	230	1	1	1	0.00434783	GO:0031669	GO:BP	cellular response to nutrient levels	22782	7624	GO:0031667, GO:0031668	FALSE
Endothelial	CDR	query_1	TRUE	0.027207	258	1	1	1	0.00387597	GO:0031668	GO:BP	cellular response to extracellular stimulus	22782	7623	GO:0007154, GO:0009991, GO:0051716, GO:0071496	FALSE
Endothelial	CDR	query_1	TRUE	0.0284419	273	1	1	1	0.003663	GO:0061448	GO:BP	connective tissue development	22782	16266	GO:0009888	FALSE
Endothelial	CDR	query_1	TRUE	0.0322761	315	1	1	1	0.0031746	GO:0046394	GO:BP	carboxylic acid biosynthetic process	22782	12741	GO:0016053, GO:0019752	FALSE
Endothelial	CDR	query_1	TRUE	0.0322761	321	1	1	1	0.00311526	GO:0071496	GO:BP	cellular response to external stimulus	22782	17540	GO:0009605	FALSE
Endothelial	CDR	query_1	TRUE	0.0322761	318	1	1	1	0.00314465	GO:0016053	GO:BP	organic acid biosynthetic process	22782	5171	GO:0006082, GO:0044249, GO:0044283, GO:1901576	FALSE
Endothelial	CDR	query_1	TRUE	0.0330978	333	1	1	1	0.003003	GO:0016042	GO:BP	lipid catabolic process	22782	5162	GO:0006629, GO:1901575	FALSE
Endothelial	CDR	query_1	TRUE	0.0334095	340	1	1	1	0.00294118	GO:0051235	GO:BP	maintenance of location	22782	14266	GO:0051179	FALSE
Endothelial	CDR	query_1	TRUE	0.0345887	356	1	1	1	0.00280899	GO:0006644	GO:BP	phospholipid metabolic process	22782	2393	GO:0006796, GO:0019637, GO:0044255	TRUE
Endothelial	CDR	query_1	TRUE	0.0352613	367	1	1	1	0.0027248	GO:0050727	GO:BP	regulation of inflammatory response	22782	13882	GO:0006954, GO:0031347, GO:0032101	FALSE
Endothelial	CDR	query_1	TRUE	0.0353489	372	1	1	1	0.00268817	GO:0046486	GO:BP	glycerolipid metabolic process	22782	12815	GO:0044255	FALSE
Endothelial	CDR	query_1	TRUE	0.0362805	386	1	1	1	0.00259067	GO:0006631	GO:BP	fatty acid metabolic process	22782	2381	GO:0032787, GO:0044255	FALSE
Endothelial	CDR	query_1	TRUE	0.0403535	434	1	1	1	0.00230415	GO:0031349	GO:BP	positive regulation of defense response	22782	7486	GO:0006952, GO:0031347, GO:0048584	FALSE
Endothelial	CDR	query_1	TRUE	0.0427759	465	1	1	1	0.00215054	GO:0010876	GO:BP	lipid localization	22782	4545	GO:0033036	FALSE
Endothelial	CDR	query_1	TRUE	0.0431449	474	1	1	1	0.0021097	GO:0031667	GO:BP	response to nutrient levels	22782	7622	GO:0009991	FALSE
Endothelial	CDR	query_1	TRUE	0.0431458	479	1	1	1	0.00208768	GO:0001819	GO:BP	positive regulation of cytokine production	22782	486	GO:0001816, GO:0001817, GO:0010628, GO:0051240	FALSE
Endothelial	CDR	query_1	TRUE	0.0447514	502	1	1	1	0.00199203	GO:0009991	GO:BP	response to extracellular stimulus	22782	3873	GO:0009605	FALSE
Endothelial	CDR	query_1	TRUE	0.0496994	569	1	1	1	0.00175747	GO:0032103	GO:BP	positive regulation of response to external stimulus	22782	7726	GO:0009605, GO:0032101, GO:0048584	FALSE
Endothelial	CDR	query_1	TRUE	0.0496994	568	1	1	1	0.00176056	GO:0044283	GO:BP	small molecule biosynthetic process	22782	11508	GO:0009058, GO:0044281	FALSE
Endothelial	CDR	query_1	TRUE	0.00541363	56	1	1	1	0.0178571	KEGG:00561	KEGG	Glycerolipid metabolism	22782	85	KEGG:00000	FALSE
Endothelial	CDR	query_1	TRUE	0.00541363	74	1	1	1	0.0135135	KEGG:03320	KEGG	PPAR signaling pathway	22782	231	KEGG:00000	FALSE
Endothelial	CDR	query_1	TRUE	0.00541363	50	1	1	1	0.02	KEGG:04979	KEGG	Cholesterol metabolism	22782	403	KEGG:00000	FALSE
Endothelial	CDR	query_1	TRUE	0.0196427	358	1	1	1	0.0027933	KEGG:05010	KEGG	Alzheimer disease	22782	404	KEGG:00000	FALSE

## Sheet: Data 5
Supplementary Data 5: Source data for Fig2a
Method	SamplesName	SamplesType	CellType	estimated proportion
scMD	1535_NeuN	NeuN+ samples	Astro	0.00533541
scMD	1533_NeuN	NeuN+ samples	Astro	0.00181557
scMD	1537_NeuN	NeuN+ samples	Astro	0.0383933
scMD	1531_NeuN	NeuN+ samples	Astro	0.00737374
scMD	1534_NeuN	NeuN+ samples	Astro	0.0063989
scMD	1524_NeuN	NeuN+ samples	Astro	0.0162067
scMD	3545_NeuN	NeuN+ samples	Astro	0.0151947
scMD	3586_NeuN	NeuN+ samples	Astro	0.00928663
scMD	4615_NeuN	NeuN+ samples	Astro	0.0238111
scMD	1525_NeuN	NeuN+ samples	Astro	0.0217914
scMD	1527_NeuN	NeuN+ samples	Astro	0.00286672
scMD	1532_NeuN	NeuN+ samples	Astro	0.0103896
scMD	1536_NeuN	NeuN+ samples	Astro	0.00990216
scMD	1538_NeuN	NeuN+ samples	Astro	0.0102099
scMD	1539_NeuN	NeuN+ samples	Astro	0.00605123
scMD	1541_NeuN	NeuN+ samples	Astro	0.00423061
scMD	3602_NeuN	NeuN+ samples	Astro	0.0045749
scMD	3611_NeuN	NeuN+ samples	Astro	0.0380887
scMD	AN03398_NeuN	NeuN+ samples	Astro	0.028382
scMD	AN15240_NeuN	NeuN+ samples	Astro	0.00943768
scMD	AN16799_NeuN	NeuN+ samples	Astro	0.00164247
scMD	Miami0001_NeuN	NeuN+ samples	Astro	0.0054845
scMD	AN05483_NeuN	NeuN+ samples	Astro	0.0213063
scMD	AN10090_NeuN	NeuN+ samples	Astro	0.00876857
scMD	3590_NeuN	NeuN+ samples	Astro	0.0149003
scMD	1535_NeuN	NeuN+ samples	Endo	0.00251341
scMD	1533_NeuN	NeuN+ samples	Endo	0.00350712
scMD	1537_NeuN	NeuN+ samples	Endo	0.00953865
scMD	1531_NeuN	NeuN+ samples	Endo	0.00772747
scMD	1534_NeuN	NeuN+ samples	Endo	0.00148215
scMD	1524_NeuN	NeuN+ samples	Endo	0.00091714
scMD	3545_NeuN	NeuN+ samples	Endo	0.00763764
scMD	3586_NeuN	NeuN+ samples	Endo	0.00974044
scMD	4615_NeuN	NeuN+ samples	Endo	0.00641511
scMD	1525_NeuN	NeuN+ samples	Endo	0.0189029
scMD	1527_NeuN	NeuN+ samples	Endo	0.00440423
scMD	1532_NeuN	NeuN+ samples	Endo	0.00685131
scMD	1536_NeuN	NeuN+ samples	Endo	0.00502068
scMD	1538_NeuN	NeuN+ samples	Endo	0.00219424
scMD	1539_NeuN	NeuN+ samples	Endo	0.00286805
scMD	1541_NeuN	NeuN+ samples	Endo	0.00101596
scMD	3602_NeuN	NeuN+ samples	Endo	0.00506782
scMD	3611_NeuN	NeuN+ samples	Endo	0.00771895
scMD	AN03398_NeuN	NeuN+ samples	Endo	0.050178
scMD	AN15240_NeuN	NeuN+ samples	Endo	0.00311902
scMD	AN16799_NeuN	NeuN+ samples	Endo	0.00314275
scMD	Miami0001_NeuN	NeuN+ samples	Endo	0.00718678
scMD	AN05483_NeuN	NeuN+ samples	Endo	0.00399378
scMD	AN10090_NeuN	NeuN+ samples	Endo	0.0028854
scMD	3590_NeuN	NeuN+ samples	Endo	0.0104886
scMD	1535_NeuN	NeuN+ samples	Neuron	0.933103
scMD	1533_NeuN	NeuN+ samples	Neuron	0.9644
scMD	1537_NeuN	NeuN+ samples	Neuron	0.760418
scMD	1531_NeuN	NeuN+ samples	Neuron	0.950349
scMD	1534_NeuN	NeuN+ samples	Neuron	0.955417
scMD	1524_NeuN	NeuN+ samples	Neuron	0.960082
scMD	3545_NeuN	NeuN+ samples	Neuron	0.901389
scMD	3586_NeuN	NeuN+ samples	Neuron	0.927555
scMD	4615_NeuN	NeuN+ samples	Neuron	0.909411
scMD	1525_NeuN	NeuN+ samples	Neuron	0.878905
scMD	1527_NeuN	NeuN+ samples	Neuron	0.951818
scMD	1532_NeuN	NeuN+ samples	Neuron	0.924748
scMD	1536_NeuN	NeuN+ samples	Neuron	0.924168
scMD	1538_NeuN	NeuN+ samples	Neuron	0.953152
scMD	1539_NeuN	NeuN+ samples	Neuron	0.951796
scMD	1541_NeuN	NeuN+ samples	Neuron	0.962021
scMD	3602_NeuN	NeuN+ samples	Neuron	0.965631
scMD	3611_NeuN	NeuN+ samples	Neuron	0.679493
scMD	AN03398_NeuN	NeuN+ samples	Neuron	0.796693
scMD	AN15240_NeuN	NeuN+ samples	Neuron	0.946754
scMD	AN16799_NeuN	NeuN+ samples	Neuron	0.93402
scMD	Miami0001_NeuN	NeuN+ samples	Neuron	0.953288
scMD	AN05483_NeuN	NeuN+ samples	Neuron	0.888443
scMD	AN10090_NeuN	NeuN+ samples	Neuron	0.917325
scMD	3590_NeuN	NeuN+ samples	Neuron	0.878553
scMD	1535_NeuN	NeuN+ samples	Micro	0.00603342
scMD	1533_NeuN	NeuN+ samples	Micro	0.00542737
scMD	1537_NeuN	NeuN+ samples	Micro	0.0344994
scMD	1531_NeuN	NeuN+ samples	Micro	0.00847575
scMD	1534_NeuN	NeuN+ samples	Micro	0.00850304
scMD	1524_NeuN	NeuN+ samples	Micro	0.00764053
scMD	3545_NeuN	NeuN+ samples	Micro	0.0105135
scMD	3586_NeuN	NeuN+ samples	Micro	0.012673
scMD	4615_NeuN	NeuN+ samples	Micro	0.0167714
scMD	1525_NeuN	NeuN+ samples	Micro	0.0244705
scMD	1527_NeuN	NeuN+ samples	Micro	0.0096417
scMD	1532_NeuN	NeuN+ samples	Micro	0.0125132
scMD	1536_NeuN	NeuN+ samples	Micro	0.0103203
scMD	1538_NeuN	NeuN+ samples	Micro	0.005267
scMD	1539_NeuN	NeuN+ samples	Micro	0.013517
scMD	1541_NeuN	NeuN+ samples	Micro	0.00787688
scMD	3602_NeuN	NeuN+ samples	Micro	0.00649884
scMD	3611_NeuN	NeuN+ samples	Micro	0.0274322
scMD	AN03398_NeuN	NeuN+ samples	Micro	0.029284
scMD	AN15240_NeuN	NeuN+ samples	Micro	0.00982083
scMD	AN16799_NeuN	NeuN+ samples	Micro	0.00453052
scMD	Miami0001_NeuN	NeuN+ samples	Micro	0.00744979
scMD	AN05483_NeuN	NeuN+ samples	Micro	0.0210763
scMD	AN10090_NeuN	NeuN+ samples	Micro	0.00901614
scMD	3590_NeuN	NeuN+ samples	Micro	0.013469
scMD	1535_NeuN	NeuN+ samples	Oligo	0.0491842
scMD	1533_NeuN	NeuN+ samples	Oligo	0.0226985
scMD	1537_NeuN	NeuN+ samples	Oligo	0.126125
scMD	1531_NeuN	NeuN+ samples	Oligo	0.0205668
scMD	1534_NeuN	NeuN+ samples	Oligo	0.0199567
scMD	1524_NeuN	NeuN+ samples	Oligo	0.00402355
scMD	3545_NeuN	NeuN+ samples	Oligo	0.0541907
scMD	3586_NeuN	NeuN+ samples	Oligo	0.0339937
scMD	4615_NeuN	NeuN+ samples	Oligo	0.0348057
scMD	1525_NeuN	NeuN+ samples	Oligo	0.0428726
scMD	1527_NeuN	NeuN+ samples	Oligo	0.0211252
scMD	1532_NeuN	NeuN+ samples	Oligo	0.0389393
scMD	1536_NeuN	NeuN+ samples	Oligo	0.0457485
scMD	1538_NeuN	NeuN+ samples	Oligo	0.0184638
scMD	1539_NeuN	NeuN+ samples	Oligo	0.0155843
scMD	1541_NeuN	NeuN+ samples	Oligo	0.0219486
scMD	3602_NeuN	NeuN+ samples	Oligo	0.0117413
scMD	3611_NeuN	NeuN+ samples	Oligo	0.240892
scMD	AN03398_NeuN	NeuN+ samples	Oligo	0.0691088
scMD	AN15240_NeuN	NeuN+ samples	Oligo	0.0277721
scMD	AN16799_NeuN	NeuN+ samples	Oligo	0.0486084
scMD	Miami0001_NeuN	NeuN+ samples	Oligo	0.0154236
scMD	AN05483_NeuN	NeuN+ samples	Oligo	0.0566897
scMD	AN10090_NeuN	NeuN+ samples	Oligo	0.0550407
scMD	3590_NeuN	NeuN+ samples	Oligo	0.0767645
scMD	1535_NeuN	NeuN+ samples	OPC	0.00383047
scMD	1533_NeuN	NeuN+ samples	OPC	0.00215135
scMD	1537_NeuN	NeuN+ samples	OPC	0.031025
scMD	1531_NeuN	NeuN+ samples	OPC	0.0055077
scMD	1534_NeuN	NeuN+ samples	OPC	0.00824189
scMD	1524_NeuN	NeuN+ samples	OPC	0.0111299
scMD	3545_NeuN	NeuN+ samples	OPC	0.0110748
scMD	3586_NeuN	NeuN+ samples	OPC	0.00675121
scMD	4615_NeuN	NeuN+ samples	OPC	0.0087858
scMD	1525_NeuN	NeuN+ samples	OPC	0.0130579
scMD	1527_NeuN	NeuN+ samples	OPC	0.0101437
scMD	1532_NeuN	NeuN+ samples	OPC	0.00655828
scMD	1536_NeuN	NeuN+ samples	OPC	0.00484003
scMD	1538_NeuN	NeuN+ samples	OPC	0.0107134
scMD	1539_NeuN	NeuN+ samples	OPC	0.0101836
scMD	1541_NeuN	NeuN+ samples	OPC	0.00290682
scMD	3602_NeuN	NeuN+ samples	OPC	0.00648661
scMD	3611_NeuN	NeuN+ samples	OPC	0.00637466
scMD	AN03398_NeuN	NeuN+ samples	OPC	0.026354
scMD	AN15240_NeuN	NeuN+ samples	OPC	0.00309656
scMD	AN16799_NeuN	NeuN+ samples	OPC	0.00805634
scMD	Miami0001_NeuN	NeuN+ samples	OPC	0.0111676
scMD	AN05483_NeuN	NeuN+ samples	OPC	0.00849119
scMD	AN10090_NeuN	NeuN+ samples	OPC	0.00696402
scMD	3590_NeuN	NeuN+ samples	OPC	0.00582452
EpiSCORE	1535_NeuN	NeuN+ samples	Neuron	1
EpiSCORE	1533_NeuN	NeuN+ samples	Neuron	0.970373
EpiSCORE	1537_NeuN	NeuN+ samples	Neuron	0.718701
EpiSCORE	1531_NeuN	NeuN+ samples	Neuron	0.952715
EpiSCORE	1534_NeuN	NeuN+ samples	Neuron	0.904732
EpiSCORE	1524_NeuN	NeuN+ samples	Neuron	0.894895
EpiSCORE	3545_NeuN	NeuN+ samples	Neuron	0.822521
EpiSCORE	3586_NeuN	NeuN+ samples	Neuron	1
EpiSCORE	4615_NeuN	NeuN+ samples	Neuron	1
EpiSCORE	1525_NeuN	NeuN+ samples	Neuron	1
EpiSCORE	1527_NeuN	NeuN+ samples	Neuron	0.949354
EpiSCORE	1532_NeuN	NeuN+ samples	Neuron	0.929633
EpiSCORE	1536_NeuN	NeuN+ samples	Neuron	0.99108
EpiSCORE	1538_NeuN	NeuN+ samples	Neuron	0.954303
EpiSCORE	1539_NeuN	NeuN+ samples	Neuron	0.959684
EpiSCORE	1541_NeuN	NeuN+ samples	Neuron	0.890072
EpiSCORE	3602_NeuN	NeuN+ samples	Neuron	0.774208
EpiSCORE	3611_NeuN	NeuN+ samples	Neuron	0.856235
EpiSCORE	AN03398_NeuN	NeuN+ samples	Neuron	0.790009
EpiSCORE	AN15240_NeuN	NeuN+ samples	Neuron	0.968443
EpiSCORE	AN16799_NeuN	NeuN+ samples	Neuron	0.952174
EpiSCORE	Miami0001_NeuN	NeuN+ samples	Neuron	0.86597
EpiSCORE	AN05483_NeuN	NeuN+ samples	Neuron	0.953407
EpiSCORE	AN10090_NeuN	NeuN+ samples	Neuron	0.90876
EpiSCORE	3590_NeuN	NeuN+ samples	Neuron	0.89445
EpiSCORE	1535_NeuN	NeuN+ samples	Oligo	0
EpiSCORE	1533_NeuN	NeuN+ samples	Oligo	0
EpiSCORE	1537_NeuN	NeuN+ samples	Oligo	0
EpiSCORE	1531_NeuN	NeuN+ samples	Oligo	0
EpiSCORE	1534_NeuN	NeuN+ samples	Oligo	0
EpiSCORE	1524_NeuN	NeuN+ samples	Oligo	0
EpiSCORE	3545_NeuN	NeuN+ samples	Oligo	0
EpiSCORE	3586_NeuN	NeuN+ samples	Oligo	0
EpiSCORE	4615_NeuN	NeuN+ samples	Oligo	0
EpiSCORE	1525_NeuN	NeuN+ samples	Oligo	0
EpiSCORE	1527_NeuN	NeuN+ samples	Oligo	0
EpiSCORE	1532_NeuN	NeuN+ samples	Oligo	0
EpiSCORE	1536_NeuN	NeuN+ samples	Oligo	0
EpiSCORE	1538_NeuN	NeuN+ samples	Oligo	0
EpiSCORE	1539_NeuN	NeuN+ samples	Oligo	0
EpiSCORE	1541_NeuN	NeuN+ samples	Oligo	0
EpiSCORE	3602_NeuN	NeuN+ samples	Oligo	0
EpiSCORE	3611_NeuN	NeuN+ samples	Oligo	0
EpiSCORE	AN03398_NeuN	NeuN+ samples	Oligo	0
EpiSCORE	AN15240_NeuN	NeuN+ samples	Oligo	0
EpiSCORE	AN16799_NeuN	NeuN+ samples	Oligo	0
EpiSCORE	Miami0001_NeuN	NeuN+ samples	Oligo	0
EpiSCORE	AN05483_NeuN	NeuN+ samples	Oligo	0
EpiSCORE	AN10090_NeuN	NeuN+ samples	Oligo	0
EpiSCORE	3590_NeuN	NeuN+ samples	Oligo	0
EpiSCORE	1535_NeuN	NeuN+ samples	Astro	0
EpiSCORE	1533_NeuN	NeuN+ samples	Astro	0
EpiSCORE	1537_NeuN	NeuN+ samples	Astro	0.0779544
EpiSCORE	1531_NeuN	NeuN+ samples	Astro	0
EpiSCORE	1534_NeuN	NeuN+ samples	Astro	0
EpiSCORE	1524_NeuN	NeuN+ samples	Astro	0
EpiSCORE	3545_NeuN	NeuN+ samples	Astro	0
EpiSCORE	3586_NeuN	NeuN+ samples	Astro	0
EpiSCORE	4615_NeuN	NeuN+ samples	Astro	0
EpiSCORE	1525_NeuN	NeuN+ samples	Astro	0
EpiSCORE	1527_NeuN	NeuN+ samples	Astro	0
EpiSCORE	1532_NeuN	NeuN+ samples	Astro	0
EpiSCORE	1536_NeuN	NeuN+ samples	Astro	0.00892019
EpiSCORE	1538_NeuN	NeuN+ samples	Astro	0
EpiSCORE	1539_NeuN	NeuN+ samples	Astro	0
EpiSCORE	1541_NeuN	NeuN+ samples	Astro	0
EpiSCORE	3602_NeuN	NeuN+ samples	Astro	0
EpiSCORE	3611_NeuN	NeuN+ samples	Astro	0.127321
EpiSCORE	AN03398_NeuN	NeuN+ samples	Astro	0.0570095
EpiSCORE	AN15240_NeuN	NeuN+ samples	Astro	0
EpiSCORE	AN16799_NeuN	NeuN+ samples	Astro	0
EpiSCORE	Miami0001_NeuN	NeuN+ samples	Astro	0
EpiSCORE	AN05483_NeuN	NeuN+ samples	Astro	0.0465933
EpiSCORE	AN10090_NeuN	NeuN+ samples	Astro	0
EpiSCORE	3590_NeuN	NeuN+ samples	Astro	0
EpiSCORE	1535_NeuN	NeuN+ samples	OPC	0
EpiSCORE	1533_NeuN	NeuN+ samples	OPC	0.0296266
EpiSCORE	1537_NeuN	NeuN+ samples	OPC	0.0696385
EpiSCORE	1531_NeuN	NeuN+ samples	OPC	0
EpiSCORE	1534_NeuN	NeuN+ samples	OPC	0
EpiSCORE	1524_NeuN	NeuN+ samples	OPC	0.101642
EpiSCORE	3545_NeuN	NeuN+ samples	OPC	0
EpiSCORE	3586_NeuN	NeuN+ samples	OPC	0
EpiSCORE	4615_NeuN	NeuN+ samples	OPC	0
EpiSCORE	1525_NeuN	NeuN+ samples	OPC	0
EpiSCORE	1527_NeuN	NeuN+ samples	OPC	0
EpiSCORE	1532_NeuN	NeuN+ samples	OPC	0
EpiSCORE	1536_NeuN	NeuN+ samples	OPC	0
EpiSCORE	1538_NeuN	NeuN+ samples	OPC	0.0141394
EpiSCORE	1539_NeuN	NeuN+ samples	OPC	0
EpiSCORE	1541_NeuN	NeuN+ samples	OPC	0
EpiSCORE	3602_NeuN	NeuN+ samples	OPC	0.0630606
EpiSCORE	3611_NeuN	NeuN+ samples	OPC	0.0164444
EpiSCORE	AN03398_NeuN	NeuN+ samples	OPC	0.0699267
EpiSCORE	AN15240_NeuN	NeuN+ samples	OPC	0
EpiSCORE	AN16799_NeuN	NeuN+ samples	OPC	0.0478263
EpiSCORE	Miami0001_NeuN	NeuN+ samples	OPC	0.0793363
EpiSCORE	AN05483_NeuN	NeuN+ samples	OPC	0
EpiSCORE	AN10090_NeuN	NeuN+ samples	OPC	0.0681564
EpiSCORE	3590_NeuN	NeuN+ samples	OPC	0
EpiSCORE	1535_NeuN	NeuN+ samples	Endo	0
EpiSCORE	1533_NeuN	NeuN+ samples	Endo	0
EpiSCORE	1537_NeuN	NeuN+ samples	Endo	0.133706
EpiSCORE	1531_NeuN	NeuN+ samples	Endo	0.047285
EpiSCORE	1534_NeuN	NeuN+ samples	Endo	0.0952677
EpiSCORE	1524_NeuN	NeuN+ samples	Endo	0.00346303
EpiSCORE	3545_NeuN	NeuN+ samples	Endo	0.177479
EpiSCORE	3586_NeuN	NeuN+ samples	Endo	0
EpiSCORE	4615_NeuN	NeuN+ samples	Endo	0
EpiSCORE	1525_NeuN	NeuN+ samples	Endo	0
EpiSCORE	1527_NeuN	NeuN+ samples	Endo	0.0506462
EpiSCORE	1532_NeuN	NeuN+ samples	Endo	0.0703674
EpiSCORE	1536_NeuN	NeuN+ samples	Endo	0
EpiSCORE	1538_NeuN	NeuN+ samples	Endo	0.0315571
EpiSCORE	1539_NeuN	NeuN+ samples	Endo	0.0403162
EpiSCORE	1541_NeuN	NeuN+ samples	Endo	0.109928
EpiSCORE	3602_NeuN	NeuN+ samples	Endo	0.162731
EpiSCORE	3611_NeuN	NeuN+ samples	Endo	0
EpiSCORE	AN03398_NeuN	NeuN+ samples	Endo	0.0830547
EpiSCORE	AN15240_NeuN	NeuN+ samples	Endo	0.0315571
EpiSCORE	AN16799_NeuN	NeuN+ samples	Endo	0
EpiSCORE	Miami0001_NeuN	NeuN+ samples	Endo	0.054694
EpiSCORE	AN05483_NeuN	NeuN+ samples	Endo	0
EpiSCORE	AN10090_NeuN	NeuN+ samples	Endo	0.0230841
EpiSCORE	3590_NeuN	NeuN+ samples	Endo	0.10555
EpiSCORE	1535_NeuN	NeuN+ samples	Micro	0
EpiSCORE	1533_NeuN	NeuN+ samples	Micro	0
EpiSCORE	1537_NeuN	NeuN+ samples	Micro	0
EpiSCORE	1531_NeuN	NeuN+ samples	Micro	0
EpiSCORE	1534_NeuN	NeuN+ samples	Micro	0
EpiSCORE	1524_NeuN	NeuN+ samples	Micro	0
EpiSCORE	3545_NeuN	NeuN+ samples	Micro	0
EpiSCORE	3586_NeuN	NeuN+ samples	Micro	0
EpiSCORE	4615_NeuN	NeuN+ samples	Micro	0
EpiSCORE	1525_NeuN	NeuN+ samples	Micro	0
EpiSCORE	1527_NeuN	NeuN+ samples	Micro	0
EpiSCORE	1532_NeuN	NeuN+ samples	Micro	0
EpiSCORE	1536_NeuN	NeuN+ samples	Micro	0
EpiSCORE	1538_NeuN	NeuN+ samples	Micro	0
EpiSCORE	1539_NeuN	NeuN+ samples	Micro	0
EpiSCORE	1541_NeuN	NeuN+ samples	Micro	0
EpiSCORE	3602_NeuN	NeuN+ samples	Micro	0
EpiSCORE	3611_NeuN	NeuN+ samples	Micro	0
EpiSCORE	AN03398_NeuN	NeuN+ samples	Micro	0
EpiSCORE	AN15240_NeuN	NeuN+ samples	Micro	0
EpiSCORE	AN16799_NeuN	NeuN+ samples	Micro	0
EpiSCORE	Miami0001_NeuN	NeuN+ samples	Micro	0
EpiSCORE	AN05483_NeuN	NeuN+ samples	Micro	0
EpiSCORE	AN10090_NeuN	NeuN+ samples	Micro	0
EpiSCORE	3590_NeuN	NeuN+ samples	Micro	0
scMD	3545_Olig2	OliG2+ samples	Astro	0.127824
scMD	1524_Olig2	OliG2+ samples	Astro	0.199935
scMD	3586_Olig2	OliG2+ samples	Astro	0.0738603
scMD	4615_Olig2	OliG2+ samples	Astro	0.0815578
scMD	AN05483_Olig2	OliG2+ samples	Astro	0.0118788
scMD	1532_Olig2	OliG2+ samples	Astro	0.0487045
scMD	1539_Olig2	OliG2+ samples	Astro	0.0363193
scMD	AN10090_Olig2	OliG2+ samples	Astro	0.0208945
scMD	1527_Olig2	OliG2+ samples	Astro	0.035623
scMD	1536_Olig2	OliG2+ samples	Astro	0.0105212
scMD	1538_Olig2	OliG2+ samples	Astro	0.156511
scMD	1541_Olig2	OliG2+ samples	Astro	0.0444342
scMD	3590_Olig2	OliG2+ samples	Astro	0.0901617
scMD	1525_Olig2	OliG2+ samples	Astro	0.0264651
scMD	3602_Olig2	OliG2+ samples	Astro	0.0583995
scMD	3611_Olig2	OliG2+ samples	Astro	0.0480469
scMD	AN03398_Olig2	OliG2+ samples	Astro	0.07165
scMD	AN15240_Olig2	OliG2+ samples	Astro	0.0339104
scMD	AN16799_Olig2	OliG2+ samples	Astro	0.0212466
scMD	Miami0001_Olig2	OliG2+ samples	Astro	0.0323766
scMD	3545_Olig2	OliG2+ samples	Endo	0.0231389
scMD	1524_Olig2	OliG2+ samples	Endo	0.00615803
scMD	3586_Olig2	OliG2+ samples	Endo	0.00607451
scMD	4615_Olig2	OliG2+ samples	Endo	0.00776948
scMD	AN05483_Olig2	OliG2+ samples	Endo	0.0070892
scMD	1532_Olig2	OliG2+ samples	Endo	0.00956959
scMD	1539_Olig2	OliG2+ samples	Endo	0.00532433
scMD	AN10090_Olig2	OliG2+ samples	Endo	0.00930613
scMD	1527_Olig2	OliG2+ samples	Endo	0.0179758
scMD	1536_Olig2	OliG2+ samples	Endo	0.0116064
scMD	1538_Olig2	OliG2+ samples	Endo	0.0134673
scMD	1541_Olig2	OliG2+ samples	Endo	0.00960917
scMD	3590_Olig2	OliG2+ samples	Endo	0.00756996
scMD	1525_Olig2	OliG2+ samples	Endo	0.0141191
scMD	3602_Olig2	OliG2+ samples	Endo	0.00523484
scMD	3611_Olig2	OliG2+ samples	Endo	0.00829978
scMD	AN03398_Olig2	OliG2+ samples	Endo	0.00860733
scMD	AN15240_Olig2	OliG2+ samples	Endo	0.010377
scMD	AN16799_Olig2	OliG2+ samples	Endo	0.00393843
scMD	Miami0001_Olig2	OliG2+ samples	Endo	0.00599554
scMD	3545_Olig2	OliG2+ samples	Neuron	0.0405635
scMD	1524_Olig2	OliG2+ samples	Neuron	0.0130649
scMD	3586_Olig2	OliG2+ samples	Neuron	0.0138245
scMD	4615_Olig2	OliG2+ samples	Neuron	0.0415462
scMD	AN05483_Olig2	OliG2+ samples	Neuron	0.0215077
scMD	1532_Olig2	OliG2+ samples	Neuron	0.030398
scMD	1539_Olig2	OliG2+ samples	Neuron	0.0373228
scMD	AN10090_Olig2	OliG2+ samples	Neuron	0.0301959
scMD	1527_Olig2	OliG2+ samples	Neuron	0.0252227
scMD	1536_Olig2	OliG2+ samples	Neuron	0.0376498
scMD	1538_Olig2	OliG2+ samples	Neuron	0.0261729
scMD	1541_Olig2	OliG2+ samples	Neuron	0.0271529
scMD	3590_Olig2	OliG2+ samples	Neuron	0.0765697
scMD	1525_Olig2	OliG2+ samples	Neuron	0.0300435
scMD	3602_Olig2	OliG2+ samples	Neuron	0.0179587
scMD	3611_Olig2	OliG2+ samples	Neuron	0.0714287
scMD	AN03398_Olig2	OliG2+ samples	Neuron	0.0116685
scMD	AN15240_Olig2	OliG2+ samples	Neuron	0.0554104
scMD	AN16799_Olig2	OliG2+ samples	Neuron	0.0297267
scMD	Miami0001_Olig2	OliG2+ samples	Neuron	0.0340358
scMD	3545_Olig2	OliG2+ samples	Micro	0.0521415
scMD	1524_Olig2	OliG2+ samples	Micro	0.100518
scMD	3586_Olig2	OliG2+ samples	Micro	0.0129683
scMD	4615_Olig2	OliG2+ samples	Micro	0.0380607
scMD	AN05483_Olig2	OliG2+ samples	Micro	0.0158696
scMD	1532_Olig2	OliG2+ samples	Micro	0.041653
scMD	1539_Olig2	OliG2+ samples	Micro	0.0520255
scMD	AN10090_Olig2	OliG2+ samples	Micro	0.0156342
scMD	1527_Olig2	OliG2+ samples	Micro	0.0491904
scMD	1536_Olig2	OliG2+ samples	Micro	0.0296565
scMD	1538_Olig2	OliG2+ samples	Micro	0.0512477
scMD	1541_Olig2	OliG2+ samples	Micro	0.00998738
scMD	3590_Olig2	OliG2+ samples	Micro	0.0513241
scMD	1525_Olig2	OliG2+ samples	Micro	0.0146708
scMD	3602_Olig2	OliG2+ samples	Micro	0.0485853
scMD	3611_Olig2	OliG2+ samples	Micro	0.066022
scMD	AN03398_Olig2	OliG2+ samples	Micro	0.0327273
scMD	AN15240_Olig2	OliG2+ samples	Micro	0.0333623
scMD	AN16799_Olig2	OliG2+ samples	Micro	0.0124228
scMD	Miami0001_Olig2	OliG2+ samples	Micro	0.0570532
scMD	3545_Olig2	OliG2+ samples	Oligo	0.666514
scMD	1524_Olig2	OliG2+ samples	Oligo	0.544098
scMD	3586_Olig2	OliG2+ samples	Oligo	0.790757
scMD	4615_Olig2	OliG2+ samples	Oligo	0.785449
scMD	AN05483_Olig2	OliG2+ samples	Oligo	0.851616
scMD	1532_Olig2	OliG2+ samples	Oligo	0.781712
scMD	1539_Olig2	OliG2+ samples	Oligo	0.704337
scMD	AN10090_Olig2	OliG2+ samples	Oligo	0.897469
scMD	1527_Olig2	OliG2+ samples	Oligo	0.685268
scMD	1536_Olig2	OliG2+ samples	Oligo	0.822558
scMD	1538_Olig2	OliG2+ samples	Oligo	0.521742
scMD	1541_Olig2	OliG2+ samples	Oligo	0.807475
scMD	3590_Olig2	OliG2+ samples	Oligo	0.746699
scMD	1525_Olig2	OliG2+ samples	Oligo	0.785308
scMD	3602_Olig2	OliG2+ samples	Oligo	0.795298
scMD	3611_Olig2	OliG2+ samples	Oligo	0.787125
scMD	AN03398_Olig2	OliG2+ samples	Oligo	0.752397
scMD	AN15240_Olig2	OliG2+ samples	Oligo	0.836634
scMD	AN16799_Olig2	OliG2+ samples	Oligo	0.872208
scMD	Miami0001_Olig2	OliG2+ samples	Oligo	0.798744
scMD	3545_Olig2	OliG2+ samples	OPC	0.089818
scMD	1524_Olig2	OliG2+ samples	OPC	0.136225
scMD	3586_Olig2	OliG2+ samples	OPC	0.102515
scMD	4615_Olig2	OliG2+ samples	OPC	0.0456169
scMD	AN05483_Olig2	OliG2+ samples	OPC	0.092039
scMD	1532_Olig2	OliG2+ samples	OPC	0.0879626
scMD	1539_Olig2	OliG2+ samples	OPC	0.164671
scMD	AN10090_Olig2	OliG2+ samples	OPC	0.0265002
scMD	1527_Olig2	OliG2+ samples	OPC	0.18672
scMD	1536_Olig2	OliG2+ samples	OPC	0.0880082
scMD	1538_Olig2	OliG2+ samples	OPC	0.230859
scMD	1541_Olig2	OliG2+ samples	OPC	0.101342
scMD	3590_Olig2	OliG2+ samples	OPC	0.0276753
scMD	1525_Olig2	OliG2+ samples	OPC	0.129393
scMD	3602_Olig2	OliG2+ samples	OPC	0.0745237
scMD	3611_Olig2	OliG2+ samples	OPC	0.019078
scMD	AN03398_Olig2	OliG2+ samples	OPC	0.12295
scMD	AN15240_Olig2	OliG2+ samples	OPC	0.0303062
scMD	AN16799_Olig2	OliG2+ samples	OPC	0.0604572
scMD	Miami0001_Olig2	OliG2+ samples	OPC	0.0717945
EpiSCORE	3545_Olig2	OliG2+ samples	Neuron	0.0941997
EpiSCORE	1524_Olig2	OliG2+ samples	Neuron	0.172146
EpiSCORE	3586_Olig2	OliG2+ samples	Neuron	0.105089
EpiSCORE	4615_Olig2	OliG2+ samples	Neuron	0
EpiSCORE	AN05483_Olig2	OliG2+ samples	Neuron	0.0979919
EpiSCORE	1532_Olig2	OliG2+ samples	Neuron	0.064314
EpiSCORE	1539_Olig2	OliG2+ samples	Neuron	0.0295056
EpiSCORE	AN10090_Olig2	OliG2+ samples	Neuron	0.111716
EpiSCORE	1527_Olig2	OliG2+ samples	Neuron	0.0948445
EpiSCORE	1536_Olig2	OliG2+ samples	Neuron	0.122504
EpiSCORE	1538_Olig2	OliG2+ samples	Neuron	0.0587845
EpiSCORE	1541_Olig2	OliG2+ samples	Neuron	0.0294157
EpiSCORE	3590_Olig2	OliG2+ samples	Neuron	0
EpiSCORE	1525_Olig2	OliG2+ samples	Neuron	0.10211
EpiSCORE	3602_Olig2	OliG2+ samples	Neuron	0.00921841
EpiSCORE	3611_Olig2	OliG2+ samples	Neuron	0.0158035
EpiSCORE	AN03398_Olig2	OliG2+ samples	Neuron	0.0272931
EpiSCORE	AN15240_Olig2	OliG2+ samples	Neuron	0
EpiSCORE	AN16799_Olig2	OliG2+ samples	Neuron	0.0606754
EpiSCORE	Miami0001_Olig2	OliG2+ samples	Neuron	0.0562655
EpiSCORE	3545_Olig2	OliG2+ samples	Oligo	0.204319
EpiSCORE	1524_Olig2	OliG2+ samples	Oligo	0.0674634
EpiSCORE	3586_Olig2	OliG2+ samples	Oligo	0.167789
EpiSCORE	4615_Olig2	OliG2+ samples	Oligo	0.273887
EpiSCORE	AN05483_Olig2	OliG2+ samples	Oligo	0.250444
EpiSCORE	1532_Olig2	OliG2+ samples	Oligo	0.224547
EpiSCORE	1539_Olig2	OliG2+ samples	Oligo	0.12867
EpiSCORE	AN10090_Olig2	OliG2+ samples	Oligo	0.248686
EpiSCORE	1527_Olig2	OliG2+ samples	Oligo	0.187706
EpiSCORE	1536_Olig2	OliG2+ samples	Oligo	0.209855
EpiSCORE	1538_Olig2	OliG2+ samples	Oligo	0.150735
EpiSCORE	1541_Olig2	OliG2+ samples	Oligo	0.204014
EpiSCORE	3590_Olig2	OliG2+ samples	Oligo	0.19302
EpiSCORE	1525_Olig2	OliG2+ samples	Oligo	0.25653
EpiSCORE	3602_Olig2	OliG2+ samples	Oligo	0.285081
EpiSCORE	3611_Olig2	OliG2+ samples	Oligo	0.290619
EpiSCORE	AN03398_Olig2	OliG2+ samples	Oligo	0.207972
EpiSCORE	AN15240_Olig2	OliG2+ samples	Oligo	0.236069
EpiSCORE	AN16799_Olig2	OliG2+ samples	Oligo	0.273351
EpiSCORE	Miami0001_Olig2	OliG2+ samples	Oligo	0.190421
EpiSCORE	3545_Olig2	OliG2+ samples	Astro	0.422644
EpiSCORE	1524_Olig2	OliG2+ samples	Astro	0.439351
EpiSCORE	3586_Olig2	OliG2+ samples	Astro	0.322191
EpiSCORE	4615_Olig2	OliG2+ samples	Astro	0.548681
EpiSCORE	AN05483_Olig2	OliG2+ samples	Astro	0.304233
EpiSCORE	1532_Olig2	OliG2+ samples	Astro	0.330618
EpiSCORE	1539_Olig2	OliG2+ samples	Astro	0.440057
EpiSCORE	AN10090_Olig2	OliG2+ samples	Astro	0.337596
EpiSCORE	1527_Olig2	OliG2+ samples	Astro	0.349802
EpiSCORE	1536_Olig2	OliG2+ samples	Astro	0.239932
EpiSCORE	1538_Olig2	OliG2+ samples	Astro	0.412544
EpiSCORE	1541_Olig2	OliG2+ samples	Astro	0.371531
EpiSCORE	3590_Olig2	OliG2+ samples	Astro	0.436939
EpiSCORE	1525_Olig2	OliG2+ samples	Astro	0.356607
EpiSCORE	3602_Olig2	OliG2+ samples	Astro	0.288774
EpiSCORE	3611_Olig2	OliG2+ samples	Astro	0.344987
EpiSCORE	AN03398_Olig2	OliG2+ samples	Astro	0.287918
EpiSCORE	AN15240_Olig2	OliG2+ samples	Astro	0.31709
EpiSCORE	AN16799_Olig2	OliG2+ samples	Astro	0.381771
EpiSCORE	Miami0001_Olig2	OliG2+ samples	Astro	0.270444
EpiSCORE	3545_Olig2	OliG2+ samples	OPC	0.084069
EpiSCORE	1524_Olig2	OliG2+ samples	OPC	0
EpiSCORE	3586_Olig2	OliG2+ samples	OPC	0.138292
EpiSCORE	4615_Olig2	OliG2+ samples	OPC	0.0598931
EpiSCORE	AN05483_Olig2	OliG2+ samples	OPC	0.105255
EpiSCORE	1532_Olig2	OliG2+ samples	OPC	0.1103
EpiSCORE	1539_Olig2	OliG2+ samples	OPC	0.176556
EpiSCORE	AN10090_Olig2	OliG2+ samples	OPC	0.111834
EpiSCORE	1527_Olig2	OliG2+ samples	OPC	0.103133
EpiSCORE	1536_Olig2	OliG2+ samples	OPC	0.186744
EpiSCORE	1538_Olig2	OliG2+ samples	OPC	0.0984932
EpiSCORE	1541_Olig2	OliG2+ samples	OPC	0.164585
EpiSCORE	3590_Olig2	OliG2+ samples	OPC	0.236619
EpiSCORE	1525_Olig2	OliG2+ samples	OPC	0.111995
EpiSCORE	3602_Olig2	OliG2+ samples	OPC	0.160084
EpiSCORE	3611_Olig2	OliG2+ samples	OPC	0.114169
EpiSCORE	AN03398_Olig2	OliG2+ samples	OPC	0.165038
EpiSCORE	AN15240_Olig2	OliG2+ samples	OPC	0.210099
EpiSCORE	AN16799_Olig2	OliG2+ samples	OPC	0.0893531
EpiSCORE	Miami0001_Olig2	OliG2+ samples	OPC	0.225312
EpiSCORE	3545_Olig2	OliG2+ samples	Endo	0.194768
EpiSCORE	1524_Olig2	OliG2+ samples	Endo	0.321039
EpiSCORE	3586_Olig2	OliG2+ samples	Endo	0.266639
EpiSCORE	4615_Olig2	OliG2+ samples	Endo	0.117539
EpiSCORE	AN05483_Olig2	OliG2+ samples	Endo	0.242076
EpiSCORE	1532_Olig2	OliG2+ samples	Endo	0.270221
EpiSCORE	1539_Olig2	OliG2+ samples	Endo	0.225212
EpiSCORE	AN10090_Olig2	OliG2+ samples	Endo	0.190168
EpiSCORE	1527_Olig2	OliG2+ samples	Endo	0.264515
EpiSCORE	1536_Olig2	OliG2+ samples	Endo	0.240965
EpiSCORE	1538_Olig2	OliG2+ samples	Endo	0.279443
EpiSCORE	1541_Olig2	OliG2+ samples	Endo	0.230455
EpiSCORE	3590_Olig2	OliG2+ samples	Endo	0.133422
EpiSCORE	1525_Olig2	OliG2+ samples	Endo	0.172759
EpiSCORE	3602_Olig2	OliG2+ samples	Endo	0.256843
EpiSCORE	3611_Olig2	OliG2+ samples	Endo	0.234421
EpiSCORE	AN03398_Olig2	OliG2+ samples	Endo	0.311779
EpiSCORE	AN15240_Olig2	OliG2+ samples	Endo	0.236742
EpiSCORE	AN16799_Olig2	OliG2+ samples	Endo	0.19485
EpiSCORE	Miami0001_Olig2	OliG2+ samples	Endo	0.257557
EpiSCORE	3545_Olig2	OliG2+ samples	Micro	0
EpiSCORE	1524_Olig2	OliG2+ samples	Micro	0
EpiSCORE	3586_Olig2	OliG2+ samples	Micro	0
EpiSCORE	4615_Olig2	OliG2+ samples	Micro	0
EpiSCORE	AN05483_Olig2	OliG2+ samples	Micro	0
EpiSCORE	1532_Olig2	OliG2+ samples	Micro	0
EpiSCORE	1539_Olig2	OliG2+ samples	Micro	0
EpiSCORE	AN10090_Olig2	OliG2+ samples	Micro	0
EpiSCORE	1527_Olig2	OliG2+ samples	Micro	0
EpiSCORE	1536_Olig2	OliG2+ samples	Micro	0
EpiSCORE	1538_Olig2	OliG2+ samples	Micro	0
EpiSCORE	1541_Olig2	OliG2+ samples	Micro	0
EpiSCORE	3590_Olig2	OliG2+ samples	Micro	0
EpiSCORE	1525_Olig2	OliG2+ samples	Micro	0
EpiSCORE	3602_Olig2	OliG2+ samples	Micro	0
EpiSCORE	3611_Olig2	OliG2+ samples	Micro	0
EpiSCORE	AN03398_Olig2	OliG2+ samples	Micro	0
EpiSCORE	AN15240_Olig2	OliG2+ samples	Micro	0
EpiSCORE	AN16799_Olig2	OliG2+ samples	Micro	0
EpiSCORE	Miami0001_Olig2	OliG2+ samples	Micro	0

## Sheet: Data 6
Supplementary Data 6: Source data for Figure 2b
Method	SamplesName	SamplesType	CellType	estimated proportion
scMD	813_N	NeuN+ samples	Neuron	0.899181
scMD	1740_N	NeuN+ samples	Neuron	0.914927
scMD	1740_G	NeuN- samples	Neuron	0.0645006
scMD	1228_G	NeuN- samples	Neuron	0.0619353
scMD	813_G	NeuN- samples	Neuron	0.0692832
scMD	1228_N	NeuN+ samples	Neuron	0.858193
scMD	165_N	NeuN+ samples	Neuron	0.863259
scMD	529_N	NeuN+ samples	Neuron	0.919144
scMD	4643_G	NeuN- samples	Neuron	0.0636327
scMD	165_G	NeuN- samples	Neuron	0.0676671
scMD	4643_N	NeuN+ samples	Neuron	0.854991
scMD	529_G	NeuN- samples	Neuron	0.0608896
scMD	1868_N	NeuN+ samples	Neuron	0.910709
scMD	1226_G	NeuN- samples	Neuron	0.0503404
scMD	4636_N	NeuN+ samples	Neuron	0.878369
scMD	4636_G	NeuN- samples	Neuron	0.0586441
scMD	1226_N	NeuN+ samples	Neuron	0.878328
scMD	1868_G	NeuN- samples	Neuron	0.0574714
scMD	1710_G	NeuN- samples	Neuron	0.0527861
scMD	1103_N	NeuN+ samples	Neuron	0.850269
scMD	1710_N	NeuN+ samples	Neuron	0.881066
scMD	242_N	NeuN+ samples	Neuron	0.934791
scMD	1103_G	NeuN- samples	Neuron	0.0680132
scMD	242_G	NeuN- samples	Neuron	0.0460223
scMD	1497_N	NeuN+ samples	Neuron	0.899961
scMD	1739_N	NeuN+ samples	Neuron	0.894779
scMD	5376_G	NeuN- samples	Neuron	0.07242
scMD	5376_N	NeuN+ samples	Neuron	0.915453
scMD	1497_G	NeuN- samples	Neuron	0.0654851
scMD	1739_G	NeuN- samples	Neuron	0.0600552
scMD	1579_N	NeuN+ samples	Neuron	0.866673
scMD	1579_G	NeuN- samples	Neuron	0.0810579
scMD	5086_N	NeuN+ samples	Neuron	0.833168
scMD	5086_G	NeuN- samples	Neuron	0.0898557
scMD	4782_N	NeuN+ samples	Neuron	0.908709
scMD	4637_N	NeuN+ samples	Neuron	0.877988
scMD	1363_G	NeuN- samples	Neuron	0.0980515
scMD	4782_G	NeuN- samples	Neuron	0.0935896
scMD	1363_N	NeuN+ samples	Neuron	0.881556
scMD	4637_G	NeuN- samples	Neuron	0.0920242
scMD	1277_G	NeuN- samples	Neuron	0.0595769
scMD	1944_N	NeuN+ samples	Neuron	0.925558
scMD	1277_N	NeuN+ samples	Neuron	0.887084
scMD	1849_N	NeuN+ samples	Neuron	0.850015
scMD	1944_G	NeuN- samples	Neuron	0.0871906
scMD	1849_G	NeuN- samples	Neuron	0.0967984
scMD	240_G	NeuN- samples	Neuron	0.0546497
scMD	5447_G	NeuN- samples	Neuron	0.0564157
scMD	1230_G	NeuN- samples	Neuron	0.0610911
scMD	5447_N	NeuN+ samples	Neuron	0.887021
scMD	240_N	NeuN+ samples	Neuron	0.919572
scMD	1230_N	NeuN+ samples	Neuron	0.903006
scMD	5179_N	NeuN+ samples	Neuron	0.886383
scMD	5444_G	NeuN- samples	Neuron	0.0501808
scMD	1429_N	NeuN+ samples	Neuron	0.881799
scMD	5179_G	NeuN- samples	Neuron	0.0488415
scMD	5444_N	NeuN+ samples	Neuron	0.847703
scMD	1429_G	NeuN- samples	Neuron	0.0822628
scMD	813_N	NeuN+ samples	Non-neuron	0.100819
scMD	1740_N	NeuN+ samples	Non-neuron	0.085073
scMD	1740_G	NeuN- samples	Non-neuron	0.935499
scMD	1228_G	NeuN- samples	Non-neuron	0.938065
scMD	813_G	NeuN- samples	Non-neuron	0.930717
scMD	1228_N	NeuN+ samples	Non-neuron	0.141807
scMD	165_N	NeuN+ samples	Non-neuron	0.136741
scMD	529_N	NeuN+ samples	Non-neuron	0.080856
scMD	4643_G	NeuN- samples	Non-neuron	0.936367
scMD	165_G	NeuN- samples	Non-neuron	0.932333
scMD	4643_N	NeuN+ samples	Non-neuron	0.145009
scMD	529_G	NeuN- samples	Non-neuron	0.93911
scMD	1868_N	NeuN+ samples	Non-neuron	0.0892911
scMD	1226_G	NeuN- samples	Non-neuron	0.94966
scMD	4636_N	NeuN+ samples	Non-neuron	0.121631
scMD	4636_G	NeuN- samples	Non-neuron	0.941356
scMD	1226_N	NeuN+ samples	Non-neuron	0.121672
scMD	1868_G	NeuN- samples	Non-neuron	0.942529
scMD	1710_G	NeuN- samples	Non-neuron	0.947214
scMD	1103_N	NeuN+ samples	Non-neuron	0.149731
scMD	1710_N	NeuN+ samples	Non-neuron	0.118934
scMD	242_N	NeuN+ samples	Non-neuron	0.0652093
scMD	1103_G	NeuN- samples	Non-neuron	0.931987
scMD	242_G	NeuN- samples	Non-neuron	0.953978
scMD	1497_N	NeuN+ samples	Non-neuron	0.100039
scMD	1739_N	NeuN+ samples	Non-neuron	0.105221
scMD	5376_G	NeuN- samples	Non-neuron	0.92758
scMD	5376_N	NeuN+ samples	Non-neuron	0.0845472
scMD	1497_G	NeuN- samples	Non-neuron	0.934515
scMD	1739_G	NeuN- samples	Non-neuron	0.939945
scMD	1579_N	NeuN+ samples	Non-neuron	0.133327
scMD	1579_G	NeuN- samples	Non-neuron	0.918942
scMD	5086_N	NeuN+ samples	Non-neuron	0.166832
scMD	5086_G	NeuN- samples	Non-neuron	0.910144
scMD	4782_N	NeuN+ samples	Non-neuron	0.0912908
scMD	4637_N	NeuN+ samples	Non-neuron	0.122012
scMD	1363_G	NeuN- samples	Non-neuron	0.901948
scMD	4782_G	NeuN- samples	Non-neuron	0.90641
scMD	1363_N	NeuN+ samples	Non-neuron	0.118444
scMD	4637_G	NeuN- samples	Non-neuron	0.907976
scMD	1277_G	NeuN- samples	Non-neuron	0.940423
scMD	1944_N	NeuN+ samples	Non-neuron	0.0744418
scMD	1277_N	NeuN+ samples	Non-neuron	0.112916
scMD	1849_N	NeuN+ samples	Non-neuron	0.149985
scMD	1944_G	NeuN- samples	Non-neuron	0.912809
scMD	1849_G	NeuN- samples	Non-neuron	0.903202
scMD	240_G	NeuN- samples	Non-neuron	0.94535
scMD	5447_G	NeuN- samples	Non-neuron	0.943584
scMD	1230_G	NeuN- samples	Non-neuron	0.938909
scMD	5447_N	NeuN+ samples	Non-neuron	0.112979
scMD	240_N	NeuN+ samples	Non-neuron	0.0804282
scMD	1230_N	NeuN+ samples	Non-neuron	0.096994
scMD	5179_N	NeuN+ samples	Non-neuron	0.113617
scMD	5444_G	NeuN- samples	Non-neuron	0.949819
scMD	1429_N	NeuN+ samples	Non-neuron	0.118201
scMD	5179_G	NeuN- samples	Non-neuron	0.951159
scMD	5444_N	NeuN+ samples	Non-neuron	0.152297
scMD	1429_G	NeuN- samples	Non-neuron	0.917737
EpiSCORE	813_N	NeuN+ samples	Neuron	0.741312
EpiSCORE	1740_N	NeuN+ samples	Neuron	0.817054
EpiSCORE	1740_G	NeuN- samples	Neuron	0
EpiSCORE	1228_G	NeuN- samples	Neuron	0
EpiSCORE	813_G	NeuN- samples	Neuron	0
EpiSCORE	1228_N	NeuN+ samples	Neuron	0.787844
EpiSCORE	165_N	NeuN+ samples	Neuron	0.697638
EpiSCORE	529_N	NeuN+ samples	Neuron	0.793719
EpiSCORE	4643_G	NeuN- samples	Neuron	0
EpiSCORE	165_G	NeuN- samples	Neuron	0
EpiSCORE	4643_N	NeuN+ samples	Neuron	0.798185
EpiSCORE	529_G	NeuN- samples	Neuron	0
EpiSCORE	1868_N	NeuN+ samples	Neuron	0.81875
EpiSCORE	1226_G	NeuN- samples	Neuron	0
EpiSCORE	4636_N	NeuN+ samples	Neuron	0.807781
EpiSCORE	4636_G	NeuN- samples	Neuron	0
EpiSCORE	1226_N	NeuN+ samples	Neuron	0.782319
EpiSCORE	1868_G	NeuN- samples	Neuron	0
EpiSCORE	1710_G	NeuN- samples	Neuron	0
EpiSCORE	1103_N	NeuN+ samples	Neuron	0.772104
EpiSCORE	1710_N	NeuN+ samples	Neuron	0.770292
EpiSCORE	242_N	NeuN+ samples	Neuron	0.838357
EpiSCORE	1103_G	NeuN- samples	Neuron	0
EpiSCORE	242_G	NeuN- samples	Neuron	0
EpiSCORE	1497_N	NeuN+ samples	Neuron	0.81369
EpiSCORE	1739_N	NeuN+ samples	Neuron	0.764948
EpiSCORE	5376_G	NeuN- samples	Neuron	0
EpiSCORE	5376_N	NeuN+ samples	Neuron	0.788436
EpiSCORE	1497_G	NeuN- samples	Neuron	0
EpiSCORE	1739_G	NeuN- samples	Neuron	0
EpiSCORE	1579_N	NeuN+ samples	Neuron	0.740306
EpiSCORE	1579_G	NeuN- samples	Neuron	0
EpiSCORE	5086_N	NeuN+ samples	Neuron	0.737851
EpiSCORE	5086_G	NeuN- samples	Neuron	0
EpiSCORE	4782_N	NeuN+ samples	Neuron	0.808947
EpiSCORE	4637_N	NeuN+ samples	Neuron	0.846727
EpiSCORE	1363_G	NeuN- samples	Neuron	0
EpiSCORE	4782_G	NeuN- samples	Neuron	0
EpiSCORE	1363_N	NeuN+ samples	Neuron	0.800021
EpiSCORE	4637_G	NeuN- samples	Neuron	0
EpiSCORE	1277_G	NeuN- samples	Neuron	0
EpiSCORE	1944_N	NeuN+ samples	Neuron	0.775408
EpiSCORE	1277_N	NeuN+ samples	Neuron	0.806996
EpiSCORE	1849_N	NeuN+ samples	Neuron	0.749623
EpiSCORE	1944_G	NeuN- samples	Neuron	0
EpiSCORE	1849_G	NeuN- samples	Neuron	0
EpiSCORE	240_G	NeuN- samples	Neuron	0.00304715
EpiSCORE	5447_G	NeuN- samples	Neuron	0
EpiSCORE	1230_G	NeuN- samples	Neuron	0
EpiSCORE	5447_N	NeuN+ samples	Neuron	0.804618
EpiSCORE	240_N	NeuN+ samples	Neuron	0.831997
EpiSCORE	1230_N	NeuN+ samples	Neuron	0.793452
EpiSCORE	5179_N	NeuN+ samples	Neuron	0.814825
EpiSCORE	5444_G	NeuN- samples	Neuron	0
EpiSCORE	1429_N	NeuN+ samples	Neuron	0.753243
EpiSCORE	5179_G	NeuN- samples	Neuron	0
EpiSCORE	5444_N	NeuN+ samples	Neuron	0.722589
EpiSCORE	1429_G	NeuN- samples	Neuron	0
EpiSCORE	813_N	NeuN+ samples	Non-neuron	0.258688
EpiSCORE	1740_N	NeuN+ samples	Non-neuron	0.182946
EpiSCORE	1740_G	NeuN- samples	Non-neuron	1
EpiSCORE	1228_G	NeuN- samples	Non-neuron	1
EpiSCORE	813_G	NeuN- samples	Non-neuron	1
EpiSCORE	1228_N	NeuN+ samples	Non-neuron	0.212156
EpiSCORE	165_N	NeuN+ samples	Non-neuron	0.302362
EpiSCORE	529_N	NeuN+ samples	Non-neuron	0.206281
EpiSCORE	4643_G	NeuN- samples	Non-neuron	1
EpiSCORE	165_G	NeuN- samples	Non-neuron	1
EpiSCORE	4643_N	NeuN+ samples	Non-neuron	0.201815
EpiSCORE	529_G	NeuN- samples	Non-neuron	1
EpiSCORE	1868_N	NeuN+ samples	Non-neuron	0.18125
EpiSCORE	1226_G	NeuN- samples	Non-neuron	1
EpiSCORE	4636_N	NeuN+ samples	Non-neuron	0.192219
EpiSCORE	4636_G	NeuN- samples	Non-neuron	1
EpiSCORE	1226_N	NeuN+ samples	Non-neuron	0.217681
EpiSCORE	1868_G	NeuN- samples	Non-neuron	1
EpiSCORE	1710_G	NeuN- samples	Non-neuron	1
EpiSCORE	1103_N	NeuN+ samples	Non-neuron	0.227896
EpiSCORE	1710_N	NeuN+ samples	Non-neuron	0.229708
EpiSCORE	242_N	NeuN+ samples	Non-neuron	0.161643
EpiSCORE	1103_G	NeuN- samples	Non-neuron	1
EpiSCORE	242_G	NeuN- samples	Non-neuron	1
EpiSCORE	1497_N	NeuN+ samples	Non-neuron	0.18631
EpiSCORE	1739_N	NeuN+ samples	Non-neuron	0.235052
EpiSCORE	5376_G	NeuN- samples	Non-neuron	1
EpiSCORE	5376_N	NeuN+ samples	Non-neuron	0.211564
EpiSCORE	1497_G	NeuN- samples	Non-neuron	1
EpiSCORE	1739_G	NeuN- samples	Non-neuron	1
EpiSCORE	1579_N	NeuN+ samples	Non-neuron	0.259694
EpiSCORE	1579_G	NeuN- samples	Non-neuron	1
EpiSCORE	5086_N	NeuN+ samples	Non-neuron	0.262149
EpiSCORE	5086_G	NeuN- samples	Non-neuron	1
EpiSCORE	4782_N	NeuN+ samples	Non-neuron	0.191053
EpiSCORE	4637_N	NeuN+ samples	Non-neuron	0.153273
EpiSCORE	1363_G	NeuN- samples	Non-neuron	1
EpiSCORE	4782_G	NeuN- samples	Non-neuron	1
EpiSCORE	1363_N	NeuN+ samples	Non-neuron	0.199979
EpiSCORE	4637_G	NeuN- samples	Non-neuron	1
EpiSCORE	1277_G	NeuN- samples	Non-neuron	1
EpiSCORE	1944_N	NeuN+ samples	Non-neuron	0.224592
EpiSCORE	1277_N	NeuN+ samples	Non-neuron	0.193004
EpiSCORE	1849_N	NeuN+ samples	Non-neuron	0.250377
EpiSCORE	1944_G	NeuN- samples	Non-neuron	1
EpiSCORE	1849_G	NeuN- samples	Non-neuron	1
EpiSCORE	240_G	NeuN- samples	Non-neuron	0.996953
EpiSCORE	5447_G	NeuN- samples	Non-neuron	1
EpiSCORE	1230_G	NeuN- samples	Non-neuron	1
EpiSCORE	5447_N	NeuN+ samples	Non-neuron	0.195382
EpiSCORE	240_N	NeuN+ samples	Non-neuron	0.168003
EpiSCORE	1230_N	NeuN+ samples	Non-neuron	0.206548
EpiSCORE	5179_N	NeuN+ samples	Non-neuron	0.185175
EpiSCORE	5444_G	NeuN- samples	Non-neuron	1
EpiSCORE	1429_N	NeuN+ samples	Non-neuron	0.246757
EpiSCORE	5179_G	NeuN- samples	Non-neuron	1
EpiSCORE	5444_N	NeuN+ samples	Non-neuron	0.277411
EpiSCORE	1429_G	NeuN- samples	Non-neuron	1
HiBED	813_N	NeuN+ samples	Neuron	0.885784
HiBED	1740_N	NeuN+ samples	Neuron	0.910588
HiBED	1740_G	NeuN- samples	Neuron	0.0748
HiBED	1228_G	NeuN- samples	Neuron	0.0626
HiBED	813_G	NeuN- samples	Neuron	0.0654065
HiBED	1228_N	NeuN+ samples	Neuron	0.84778
HiBED	165_N	NeuN+ samples	Neuron	0.815491
HiBED	529_N	NeuN+ samples	Neuron	0.860362
HiBED	4643_G	NeuN- samples	Neuron	0.067
HiBED	165_G	NeuN- samples	Neuron	0.0699
HiBED	4643_N	NeuN+ samples	Neuron	0.87659
HiBED	529_G	NeuN- samples	Neuron	0.0688
HiBED	1868_N	NeuN+ samples	Neuron	0.896729
HiBED	1226_G	NeuN- samples	Neuron	0.070093
HiBED	4636_N	NeuN+ samples	Neuron	0.87685
HiBED	4636_G	NeuN- samples	Neuron	0.0702
HiBED	1226_N	NeuN+ samples	Neuron	0.853095
HiBED	1868_G	NeuN- samples	Neuron	0.0694
HiBED	1710_G	NeuN- samples	Neuron	0.0619
HiBED	1103_N	NeuN+ samples	Neuron	0.813713
HiBED	1710_N	NeuN+ samples	Neuron	0.877128
HiBED	242_N	NeuN+ samples	Neuron	0.920487
HiBED	1103_G	NeuN- samples	Neuron	0.0708
HiBED	242_G	NeuN- samples	Neuron	0.0622
HiBED	1497_N	NeuN+ samples	Neuron	0.868531
HiBED	1739_N	NeuN+ samples	Neuron	0.888017
HiBED	5376_G	NeuN- samples	Neuron	0.0747
HiBED	5376_N	NeuN+ samples	Neuron	0.89548
HiBED	1497_G	NeuN- samples	Neuron	0.0719
HiBED	1739_G	NeuN- samples	Neuron	0.0726
HiBED	1579_N	NeuN+ samples	Neuron	0.878894
HiBED	1579_G	NeuN- samples	Neuron	0.0765
HiBED	5086_N	NeuN+ samples	Neuron	0.813897
HiBED	5086_G	NeuN- samples	Neuron	0.0808
HiBED	4782_N	NeuN+ samples	Neuron	0.886941
HiBED	4637_N	NeuN+ samples	Neuron	0.888854
HiBED	1363_G	NeuN- samples	Neuron	0.0686
HiBED	4782_G	NeuN- samples	Neuron	0.078
HiBED	1363_N	NeuN+ samples	Neuron	0.897142
HiBED	4637_G	NeuN- samples	Neuron	0.0794
HiBED	1277_G	NeuN- samples	Neuron	0.0572
HiBED	1944_N	NeuN+ samples	Neuron	0.900573
HiBED	1277_N	NeuN+ samples	Neuron	0.868477
HiBED	1849_N	NeuN+ samples	Neuron	0.836528
HiBED	1944_G	NeuN- samples	Neuron	0.0967
HiBED	1849_G	NeuN- samples	Neuron	0.0935
HiBED	240_G	NeuN- samples	Neuron	0.0658
HiBED	5447_G	NeuN- samples	Neuron	0.0707
HiBED	1230_G	NeuN- samples	Neuron	0.0665
HiBED	5447_N	NeuN+ samples	Neuron	0.892357
HiBED	240_N	NeuN+ samples	Neuron	0.871612
HiBED	1230_N	NeuN+ samples	Neuron	0.921315
HiBED	5179_N	NeuN+ samples	Neuron	0.87509
HiBED	5444_G	NeuN- samples	Neuron	0.0578942
HiBED	1429_N	NeuN+ samples	Neuron	0.875936
HiBED	5179_G	NeuN- samples	Neuron	0.0672
HiBED	5444_N	NeuN+ samples	Neuron	0.828752
HiBED	1429_G	NeuN- samples	Neuron	0.0814
HiBED	813_N	NeuN+ samples	Non-neuron	0.114216
HiBED	1740_N	NeuN+ samples	Non-neuron	0.0894123
HiBED	1740_G	NeuN- samples	Non-neuron	0.9252
HiBED	1228_G	NeuN- samples	Non-neuron	0.9374
HiBED	813_G	NeuN- samples	Non-neuron	0.934593
HiBED	1228_N	NeuN+ samples	Non-neuron	0.15222
HiBED	165_N	NeuN+ samples	Non-neuron	0.184509
HiBED	529_N	NeuN+ samples	Non-neuron	0.139638
HiBED	4643_G	NeuN- samples	Non-neuron	0.933
HiBED	165_G	NeuN- samples	Non-neuron	0.9301
HiBED	4643_N	NeuN+ samples	Non-neuron	0.12341
HiBED	529_G	NeuN- samples	Non-neuron	0.9312
HiBED	1868_N	NeuN+ samples	Non-neuron	0.103271
HiBED	1226_G	NeuN- samples	Non-neuron	0.929907
HiBED	4636_N	NeuN+ samples	Non-neuron	0.12315
HiBED	4636_G	NeuN- samples	Non-neuron	0.9298
HiBED	1226_N	NeuN+ samples	Non-neuron	0.146905
HiBED	1868_G	NeuN- samples	Non-neuron	0.9306
HiBED	1710_G	NeuN- samples	Non-neuron	0.9381
HiBED	1103_N	NeuN+ samples	Non-neuron	0.186287
HiBED	1710_N	NeuN+ samples	Non-neuron	0.122872
HiBED	242_N	NeuN+ samples	Non-neuron	0.0795129
HiBED	1103_G	NeuN- samples	Non-neuron	0.9292
HiBED	242_G	NeuN- samples	Non-neuron	0.9378
HiBED	1497_N	NeuN+ samples	Non-neuron	0.131469
HiBED	1739_N	NeuN+ samples	Non-neuron	0.111983
HiBED	5376_G	NeuN- samples	Non-neuron	0.9253
HiBED	5376_N	NeuN+ samples	Non-neuron	0.10452
HiBED	1497_G	NeuN- samples	Non-neuron	0.9281
HiBED	1739_G	NeuN- samples	Non-neuron	0.9274
HiBED	1579_N	NeuN+ samples	Non-neuron	0.121106
HiBED	1579_G	NeuN- samples	Non-neuron	0.9235
HiBED	5086_N	NeuN+ samples	Non-neuron	0.186103
HiBED	5086_G	NeuN- samples	Non-neuron	0.9192
HiBED	4782_N	NeuN+ samples	Non-neuron	0.113059
HiBED	4637_N	NeuN+ samples	Non-neuron	0.111146
HiBED	1363_G	NeuN- samples	Non-neuron	0.9314
HiBED	4782_G	NeuN- samples	Non-neuron	0.922
HiBED	1363_N	NeuN+ samples	Non-neuron	0.102858
HiBED	4637_G	NeuN- samples	Non-neuron	0.9206
HiBED	1277_G	NeuN- samples	Non-neuron	0.9428
HiBED	1944_N	NeuN+ samples	Non-neuron	0.0994266
HiBED	1277_N	NeuN+ samples	Non-neuron	0.131523
HiBED	1849_N	NeuN+ samples	Non-neuron	0.163472
HiBED	1944_G	NeuN- samples	Non-neuron	0.9033
HiBED	1849_G	NeuN- samples	Non-neuron	0.9065
HiBED	240_G	NeuN- samples	Non-neuron	0.9342
HiBED	5447_G	NeuN- samples	Non-neuron	0.9293
HiBED	1230_G	NeuN- samples	Non-neuron	0.9335
HiBED	5447_N	NeuN+ samples	Non-neuron	0.107643
HiBED	240_N	NeuN+ samples	Non-neuron	0.128388
HiBED	1230_N	NeuN+ samples	Non-neuron	0.0786847
HiBED	5179_N	NeuN+ samples	Non-neuron	0.12491
HiBED	5444_G	NeuN- samples	Non-neuron	0.942106
HiBED	1429_N	NeuN+ samples	Non-neuron	0.124064
HiBED	5179_G	NeuN- samples	Non-neuron	0.9328
HiBED	5444_N	NeuN+ samples	Non-neuron	0.171248
HiBED	1429_G	NeuN- samples	Non-neuron	0.9186

## Sheet: Data 7
Supplementary Data 7: Source data for Figure 2c
Method	SamplesName	SamplesType	CellType	estimated proportion
scMD	GSM2808875	NeuN- samples	Neuron	0.0930151
scMD	GSM2808876	NeuN+ samples	Neuron	0.790569
scMD	GSM2808877	NeuN- samples	Neuron	0.114641
scMD	GSM2808878	NeuN+ samples	Neuron	0.791026
scMD	GSM2808879	NeuN- samples	Neuron	0.103299
scMD	GSM2808880	NeuN+ samples	Neuron	0.717039
scMD	GSM2808881	NeuN- samples	Neuron	0.196261
scMD	GSM2808882	NeuN+ samples	Neuron	0.830326
scMD	GSM2808883	NeuN- samples	Neuron	0.102203
scMD	GSM2808884	NeuN+ samples	Neuron	0.833122
scMD	GSM2808885	NeuN- samples	Neuron	0.0974526
scMD	GSM2808886	NeuN+ samples	Neuron	0.895263
scMD	GSM2808887	NeuN- samples	Neuron	0.103748
scMD	GSM2808888	NeuN+ samples	Neuron	0.834142
scMD	GSM2808889	NeuN- samples	Neuron	0.146795
scMD	GSM2808890	NeuN+ samples	Neuron	0.866302
scMD	GSM2808891	NeuN- samples	Neuron	0.107762
scMD	GSM2808892	NeuN+ samples	Neuron	0.770914
scMD	GSM2808893	NeuN- samples	Neuron	0.110218
scMD	GSM2808894	NeuN+ samples	Neuron	0.699651
scMD	GSM2808895	NeuN- samples	Neuron	0.0848693
scMD	GSM2808896	NeuN+ samples	Neuron	0.922159
scMD	GSM2808897	NeuN- samples	Neuron	0.0741442
scMD	GSM2808898	NeuN+ samples	Neuron	0.871652
scMD	GSM2808899	NeuN- samples	Neuron	0.0649241
scMD	GSM2808900	NeuN+ samples	Neuron	0.921847
scMD	GSM2808901	NeuN- samples	Neuron	0.0607075
scMD	GSM2808902	NeuN+ samples	Neuron	0.883096
scMD	GSM2808903	NeuN- samples	Neuron	0.0691378
scMD	GSM2808904	NeuN+ samples	Neuron	0.882592
scMD	GSM2808905	NeuN- samples	Neuron	0.0909733
scMD	GSM2808906	NeuN+ samples	Neuron	0.927062
scMD	GSM2808907	NeuN- samples	Neuron	0.102417
scMD	GSM2808908	NeuN+ samples	Neuron	0.921233
scMD	GSM2808909	NeuN- samples	Neuron	0.062979
scMD	GSM2808910	NeuN+ samples	Neuron	0.953964
scMD	GSM2808911	NeuN- samples	Neuron	0.0819124
scMD	GSM2808912	NeuN+ samples	Neuron	0.950112
scMD	GSM2808913	NeuN- samples	Neuron	0.0750127
scMD	GSM2808914	NeuN+ samples	Neuron	0.920904
scMD	GSM2808915	NeuN- samples	Neuron	0.0782134
scMD	GSM2808916	NeuN+ samples	Neuron	0.934325
scMD	GSM2808917	NeuN- samples	Neuron	0.0877713
scMD	GSM2808918	NeuN+ samples	Neuron	0.959725
scMD	GSM2808919	NeuN- samples	Neuron	0.0863141
scMD	GSM2808920	NeuN+ samples	Neuron	0.926216
scMD	GSM2808921	NeuN- samples	Neuron	0.133631
scMD	GSM2808922	NeuN+ samples	Neuron	0.898904
scMD	GSM2808923	NeuN- samples	Neuron	0.0959096
scMD	GSM2808924	NeuN+ samples	Neuron	0.874419
scMD	GSM2808925	NeuN- samples	Neuron	0.110236
scMD	GSM2808926	NeuN+ samples	Neuron	0.91946
scMD	GSM2808927	NeuN- samples	Neuron	0.181304
scMD	GSM2808928	NeuN+ samples	Neuron	0.889949
scMD	GSM2808929	NeuN- samples	Neuron	0.0806193
scMD	GSM2808930	NeuN+ samples	Neuron	0.821649
scMD	GSM2808931	NeuN- samples	Neuron	0.101062
scMD	GSM2808932	NeuN+ samples	Neuron	0.827862
scMD	GSM2808933	NeuN- samples	Neuron	0.0769237
scMD	GSM2808934	NeuN+ samples	Neuron	0.866146
scMD	GSM2808935	NeuN- samples	Neuron	0.105141
scMD	GSM2808936	NeuN+ samples	Neuron	0.899453
scMD	GSM2808875	NeuN- samples	Non-neuron	0.906985
scMD	GSM2808876	NeuN+ samples	Non-neuron	0.209431
scMD	GSM2808877	NeuN- samples	Non-neuron	0.885359
scMD	GSM2808878	NeuN+ samples	Non-neuron	0.208974
scMD	GSM2808879	NeuN- samples	Non-neuron	0.896701
scMD	GSM2808880	NeuN+ samples	Non-neuron	0.282961
scMD	GSM2808881	NeuN- samples	Non-neuron	0.803739
scMD	GSM2808882	NeuN+ samples	Non-neuron	0.169674
scMD	GSM2808883	NeuN- samples	Non-neuron	0.897797
scMD	GSM2808884	NeuN+ samples	Non-neuron	0.166878
scMD	GSM2808885	NeuN- samples	Non-neuron	0.902547
scMD	GSM2808886	NeuN+ samples	Non-neuron	0.104737
scMD	GSM2808887	NeuN- samples	Non-neuron	0.896252
scMD	GSM2808888	NeuN+ samples	Non-neuron	0.165858
scMD	GSM2808889	NeuN- samples	Non-neuron	0.853205
scMD	GSM2808890	NeuN+ samples	Non-neuron	0.133698
scMD	GSM2808891	NeuN- samples	Non-neuron	0.892238
scMD	GSM2808892	NeuN+ samples	Non-neuron	0.229086
scMD	GSM2808893	NeuN- samples	Non-neuron	0.889782
scMD	GSM2808894	NeuN+ samples	Non-neuron	0.300349
scMD	GSM2808895	NeuN- samples	Non-neuron	0.915131
scMD	GSM2808896	NeuN+ samples	Non-neuron	0.077841
scMD	GSM2808897	NeuN- samples	Non-neuron	0.925856
scMD	GSM2808898	NeuN+ samples	Non-neuron	0.128348
scMD	GSM2808899	NeuN- samples	Non-neuron	0.935076
scMD	GSM2808900	NeuN+ samples	Non-neuron	0.078153
scMD	GSM2808901	NeuN- samples	Non-neuron	0.939292
scMD	GSM2808902	NeuN+ samples	Non-neuron	0.116904
scMD	GSM2808903	NeuN- samples	Non-neuron	0.930862
scMD	GSM2808904	NeuN+ samples	Non-neuron	0.117408
scMD	GSM2808905	NeuN- samples	Non-neuron	0.909027
scMD	GSM2808906	NeuN+ samples	Non-neuron	0.0729381
scMD	GSM2808907	NeuN- samples	Non-neuron	0.897583
scMD	GSM2808908	NeuN+ samples	Non-neuron	0.0787665
scMD	GSM2808909	NeuN- samples	Non-neuron	0.937021
scMD	GSM2808910	NeuN+ samples	Non-neuron	0.0460365
scMD	GSM2808911	NeuN- samples	Non-neuron	0.918088
scMD	GSM2808912	NeuN+ samples	Non-neuron	0.0498881
scMD	GSM2808913	NeuN- samples	Non-neuron	0.924987
scMD	GSM2808914	NeuN+ samples	Non-neuron	0.0790961
scMD	GSM2808915	NeuN- samples	Non-neuron	0.921787
scMD	GSM2808916	NeuN+ samples	Non-neuron	0.0656754
scMD	GSM2808917	NeuN- samples	Non-neuron	0.912229
scMD	GSM2808918	NeuN+ samples	Non-neuron	0.0402752
scMD	GSM2808919	NeuN- samples	Non-neuron	0.913686
scMD	GSM2808920	NeuN+ samples	Non-neuron	0.0737835
scMD	GSM2808921	NeuN- samples	Non-neuron	0.866369
scMD	GSM2808922	NeuN+ samples	Non-neuron	0.101096
scMD	GSM2808923	NeuN- samples	Non-neuron	0.90409
scMD	GSM2808924	NeuN+ samples	Non-neuron	0.125581
scMD	GSM2808925	NeuN- samples	Non-neuron	0.889764
scMD	GSM2808926	NeuN+ samples	Non-neuron	0.0805397
scMD	GSM2808927	NeuN- samples	Non-neuron	0.818696
scMD	GSM2808928	NeuN+ samples	Non-neuron	0.110051
scMD	GSM2808929	NeuN- samples	Non-neuron	0.919381
scMD	GSM2808930	NeuN+ samples	Non-neuron	0.178351
scMD	GSM2808931	NeuN- samples	Non-neuron	0.898938
scMD	GSM2808932	NeuN+ samples	Non-neuron	0.172138
scMD	GSM2808933	NeuN- samples	Non-neuron	0.923076
scMD	GSM2808934	NeuN+ samples	Non-neuron	0.133854
scMD	GSM2808935	NeuN- samples	Non-neuron	0.894859
scMD	GSM2808936	NeuN+ samples	Non-neuron	0.100547
EpiSCORE	GSM2808875	NeuN- samples	Neuron	0.0116208
EpiSCORE	GSM2808876	NeuN+ samples	Neuron	0.684759
EpiSCORE	GSM2808877	NeuN- samples	Neuron	0.11077
EpiSCORE	GSM2808878	NeuN+ samples	Neuron	0.767021
EpiSCORE	GSM2808879	NeuN- samples	Neuron	0.0267957
EpiSCORE	GSM2808880	NeuN+ samples	Neuron	0.71963
EpiSCORE	GSM2808881	NeuN- samples	Neuron	0.0735005
EpiSCORE	GSM2808882	NeuN+ samples	Neuron	0.796605
EpiSCORE	GSM2808883	NeuN- samples	Neuron	0.00679289
EpiSCORE	GSM2808884	NeuN+ samples	Neuron	0.762006
EpiSCORE	GSM2808885	NeuN- samples	Neuron	0
EpiSCORE	GSM2808886	NeuN+ samples	Neuron	0.776309
EpiSCORE	GSM2808887	NeuN- samples	Neuron	0.113342
EpiSCORE	GSM2808888	NeuN+ samples	Neuron	0.832488
EpiSCORE	GSM2808889	NeuN- samples	Neuron	0.101412
EpiSCORE	GSM2808890	NeuN+ samples	Neuron	0.871036
EpiSCORE	GSM2808891	NeuN- samples	Neuron	0.021959
EpiSCORE	GSM2808892	NeuN+ samples	Neuron	0.823493
EpiSCORE	GSM2808893	NeuN- samples	Neuron	0.121206
EpiSCORE	GSM2808894	NeuN+ samples	Neuron	0.633489
EpiSCORE	GSM2808895	NeuN- samples	Neuron	0.116892
EpiSCORE	GSM2808896	NeuN+ samples	Neuron	0.824284
EpiSCORE	GSM2808897	NeuN- samples	Neuron	0.0789262
EpiSCORE	GSM2808898	NeuN+ samples	Neuron	0.812384
EpiSCORE	GSM2808899	NeuN- samples	Neuron	0.0875693
EpiSCORE	GSM2808900	NeuN+ samples	Neuron	0.800857
EpiSCORE	GSM2808901	NeuN- samples	Neuron	0.0694731
EpiSCORE	GSM2808902	NeuN+ samples	Neuron	0.758221
EpiSCORE	GSM2808903	NeuN- samples	Neuron	0.0311804
EpiSCORE	GSM2808904	NeuN+ samples	Neuron	0.798808
EpiSCORE	GSM2808905	NeuN- samples	Neuron	0.0942136
EpiSCORE	GSM2808906	NeuN+ samples	Neuron	0.821825
EpiSCORE	GSM2808907	NeuN- samples	Neuron	0.0862371
EpiSCORE	GSM2808908	NeuN+ samples	Neuron	0.906342
EpiSCORE	GSM2808909	NeuN- samples	Neuron	0.0830382
EpiSCORE	GSM2808910	NeuN+ samples	Neuron	0.878964
EpiSCORE	GSM2808911	NeuN- samples	Neuron	0.0376889
EpiSCORE	GSM2808912	NeuN+ samples	Neuron	0.970553
EpiSCORE	GSM2808913	NeuN- samples	Neuron	0.0918786
EpiSCORE	GSM2808914	NeuN+ samples	Neuron	0.898099
EpiSCORE	GSM2808915	NeuN- samples	Neuron	0.00913087
EpiSCORE	GSM2808916	NeuN+ samples	Neuron	0.885228
EpiSCORE	GSM2808917	NeuN- samples	Neuron	0.0840136
EpiSCORE	GSM2808918	NeuN+ samples	Neuron	0.947344
EpiSCORE	GSM2808919	NeuN- samples	Neuron	0.111932
EpiSCORE	GSM2808920	NeuN+ samples	Neuron	0.905139
EpiSCORE	GSM2808921	NeuN- samples	Neuron	0.167016
EpiSCORE	GSM2808922	NeuN+ samples	Neuron	0.898295
EpiSCORE	GSM2808923	NeuN- samples	Neuron	0.120986
EpiSCORE	GSM2808924	NeuN+ samples	Neuron	0.8553
EpiSCORE	GSM2808925	NeuN- samples	Neuron	0.078474
EpiSCORE	GSM2808926	NeuN+ samples	Neuron	0.87065
EpiSCORE	GSM2808927	NeuN- samples	Neuron	0.157637
EpiSCORE	GSM2808928	NeuN+ samples	Neuron	0.847967
EpiSCORE	GSM2808929	NeuN- samples	Neuron	0.0481996
EpiSCORE	GSM2808930	NeuN+ samples	Neuron	0.849018
EpiSCORE	GSM2808931	NeuN- samples	Neuron	0.119435
EpiSCORE	GSM2808932	NeuN+ samples	Neuron	0.773479
EpiSCORE	GSM2808933	NeuN- samples	Neuron	0.072414
EpiSCORE	GSM2808934	NeuN+ samples	Neuron	0.820334
EpiSCORE	GSM2808935	NeuN- samples	Neuron	0.114689
EpiSCORE	GSM2808936	NeuN+ samples	Neuron	0.888668
EpiSCORE	GSM2808875	NeuN- samples	Non-neuron	0.988379
EpiSCORE	GSM2808876	NeuN+ samples	Non-neuron	0.315241
EpiSCORE	GSM2808877	NeuN- samples	Non-neuron	0.88923
EpiSCORE	GSM2808878	NeuN+ samples	Non-neuron	0.232979
EpiSCORE	GSM2808879	NeuN- samples	Non-neuron	0.973204
EpiSCORE	GSM2808880	NeuN+ samples	Non-neuron	0.28037
EpiSCORE	GSM2808881	NeuN- samples	Non-neuron	0.9265
EpiSCORE	GSM2808882	NeuN+ samples	Non-neuron	0.203395
EpiSCORE	GSM2808883	NeuN- samples	Non-neuron	0.993207
EpiSCORE	GSM2808884	NeuN+ samples	Non-neuron	0.237994
EpiSCORE	GSM2808885	NeuN- samples	Non-neuron	1
EpiSCORE	GSM2808886	NeuN+ samples	Non-neuron	0.223691
EpiSCORE	GSM2808887	NeuN- samples	Non-neuron	0.886658
EpiSCORE	GSM2808888	NeuN+ samples	Non-neuron	0.167512
EpiSCORE	GSM2808889	NeuN- samples	Non-neuron	0.898588
EpiSCORE	GSM2808890	NeuN+ samples	Non-neuron	0.128964
EpiSCORE	GSM2808891	NeuN- samples	Non-neuron	0.978041
EpiSCORE	GSM2808892	NeuN+ samples	Non-neuron	0.176507
EpiSCORE	GSM2808893	NeuN- samples	Non-neuron	0.878794
EpiSCORE	GSM2808894	NeuN+ samples	Non-neuron	0.366511
EpiSCORE	GSM2808895	NeuN- samples	Non-neuron	0.883108
EpiSCORE	GSM2808896	NeuN+ samples	Non-neuron	0.175716
EpiSCORE	GSM2808897	NeuN- samples	Non-neuron	0.921074
EpiSCORE	GSM2808898	NeuN+ samples	Non-neuron	0.187616
EpiSCORE	GSM2808899	NeuN- samples	Non-neuron	0.912431
EpiSCORE	GSM2808900	NeuN+ samples	Non-neuron	0.199143
EpiSCORE	GSM2808901	NeuN- samples	Non-neuron	0.930527
EpiSCORE	GSM2808902	NeuN+ samples	Non-neuron	0.241779
EpiSCORE	GSM2808903	NeuN- samples	Non-neuron	0.96882
EpiSCORE	GSM2808904	NeuN+ samples	Non-neuron	0.201192
EpiSCORE	GSM2808905	NeuN- samples	Non-neuron	0.905786
EpiSCORE	GSM2808906	NeuN+ samples	Non-neuron	0.178175
EpiSCORE	GSM2808907	NeuN- samples	Non-neuron	0.913763
EpiSCORE	GSM2808908	NeuN+ samples	Non-neuron	0.0936581
EpiSCORE	GSM2808909	NeuN- samples	Non-neuron	0.916962
EpiSCORE	GSM2808910	NeuN+ samples	Non-neuron	0.121036
EpiSCORE	GSM2808911	NeuN- samples	Non-neuron	0.962311
EpiSCORE	GSM2808912	NeuN+ samples	Non-neuron	0.0294467
EpiSCORE	GSM2808913	NeuN- samples	Non-neuron	0.908121
EpiSCORE	GSM2808914	NeuN+ samples	Non-neuron	0.101901
EpiSCORE	GSM2808915	NeuN- samples	Non-neuron	0.990869
EpiSCORE	GSM2808916	NeuN+ samples	Non-neuron	0.114772
EpiSCORE	GSM2808917	NeuN- samples	Non-neuron	0.915986
EpiSCORE	GSM2808918	NeuN+ samples	Non-neuron	0.0526563
EpiSCORE	GSM2808919	NeuN- samples	Non-neuron	0.888068
EpiSCORE	GSM2808920	NeuN+ samples	Non-neuron	0.0948613
EpiSCORE	GSM2808921	NeuN- samples	Non-neuron	0.832984
EpiSCORE	GSM2808922	NeuN+ samples	Non-neuron	0.101705
EpiSCORE	GSM2808923	NeuN- samples	Non-neuron	0.879014
EpiSCORE	GSM2808924	NeuN+ samples	Non-neuron	0.1447
EpiSCORE	GSM2808925	NeuN- samples	Non-neuron	0.921526
EpiSCORE	GSM2808926	NeuN+ samples	Non-neuron	0.12935
EpiSCORE	GSM2808927	NeuN- samples	Non-neuron	0.842363
EpiSCORE	GSM2808928	NeuN+ samples	Non-neuron	0.152033
EpiSCORE	GSM2808929	NeuN- samples	Non-neuron	0.9518
EpiSCORE	GSM2808930	NeuN+ samples	Non-neuron	0.150982
EpiSCORE	GSM2808931	NeuN- samples	Non-neuron	0.880564
EpiSCORE	GSM2808932	NeuN+ samples	Non-neuron	0.226521
EpiSCORE	GSM2808933	NeuN- samples	Non-neuron	0.927586
EpiSCORE	GSM2808934	NeuN+ samples	Non-neuron	0.179666
EpiSCORE	GSM2808935	NeuN- samples	Non-neuron	0.885311
EpiSCORE	GSM2808936	NeuN+ samples	Non-neuron	0.111332
HiBED	GSM2808875	NeuN- samples	Neuron	0.1772
HiBED	GSM2808876	NeuN+ samples	Neuron	0.790681
HiBED	GSM2808877	NeuN- samples	Neuron	0.194019
HiBED	GSM2808878	NeuN+ samples	Neuron	0.790537
HiBED	GSM2808879	NeuN- samples	Neuron	0.177918
HiBED	GSM2808880	NeuN+ samples	Neuron	0.709437
HiBED	GSM2808881	NeuN- samples	Neuron	0.2802
HiBED	GSM2808882	NeuN+ samples	Neuron	0.824533
HiBED	GSM2808883	NeuN- samples	Neuron	0.1502
HiBED	GSM2808884	NeuN+ samples	Neuron	0.808881
HiBED	GSM2808885	NeuN- samples	Neuron	0.135414
HiBED	GSM2808886	NeuN+ samples	Neuron	0.8473
HiBED	GSM2808887	NeuN- samples	Neuron	0.1579
HiBED	GSM2808888	NeuN+ samples	Neuron	0.8322
HiBED	GSM2808889	NeuN- samples	Neuron	0.2247
HiBED	GSM2808890	NeuN+ samples	Neuron	0.870928
HiBED	GSM2808891	NeuN- samples	Neuron	0.1673
HiBED	GSM2808892	NeuN+ samples	Neuron	0.7691
HiBED	GSM2808893	NeuN- samples	Neuron	0.184936
HiBED	GSM2808894	NeuN+ samples	Neuron	0.706463
HiBED	GSM2808895	NeuN- samples	Neuron	0.13405
HiBED	GSM2808896	NeuN+ samples	Neuron	0.927588
HiBED	GSM2808897	NeuN- samples	Neuron	0.129519
HiBED	GSM2808898	NeuN+ samples	Neuron	0.86639
HiBED	GSM2808899	NeuN- samples	Neuron	0.119444
HiBED	GSM2808900	NeuN+ samples	Neuron	0.922634
HiBED	GSM2808901	NeuN- samples	Neuron	0.0998762
HiBED	GSM2808902	NeuN+ samples	Neuron	0.896518
HiBED	GSM2808903	NeuN- samples	Neuron	0.1198
HiBED	GSM2808904	NeuN+ samples	Neuron	0.870708
HiBED	GSM2808905	NeuN- samples	Neuron	0.1446
HiBED	GSM2808906	NeuN+ samples	Neuron	0.944567
HiBED	GSM2808907	NeuN- samples	Neuron	0.1462
HiBED	GSM2808908	NeuN+ samples	Neuron	0.908558
HiBED	GSM2808909	NeuN- samples	Neuron	0.1107
HiBED	GSM2808910	NeuN+ samples	Neuron	0.951904
HiBED	GSM2808911	NeuN- samples	Neuron	0.1369
HiBED	GSM2808912	NeuN+ samples	Neuron	0.945719
HiBED	GSM2808913	NeuN- samples	Neuron	0.110889
HiBED	GSM2808914	NeuN+ samples	Neuron	0.913039
HiBED	GSM2808915	NeuN- samples	Neuron	0.1123
HiBED	GSM2808916	NeuN+ samples	Neuron	0.9467
HiBED	GSM2808917	NeuN- samples	Neuron	0.114988
HiBED	GSM2808918	NeuN+ samples	Neuron	0.969356
HiBED	GSM2808919	NeuN- samples	Neuron	0.1134
HiBED	GSM2808920	NeuN+ samples	Neuron	0.913309
HiBED	GSM2808921	NeuN- samples	Neuron	0.209321
HiBED	GSM2808922	NeuN+ samples	Neuron	0.8861
HiBED	GSM2808923	NeuN- samples	Neuron	0.162
HiBED	GSM2808924	NeuN+ samples	Neuron	0.870787
HiBED	GSM2808925	NeuN- samples	Neuron	0.1765
HiBED	GSM2808926	NeuN+ samples	Neuron	0.9124
HiBED	GSM2808927	NeuN- samples	Neuron	0.2711
HiBED	GSM2808928	NeuN+ samples	Neuron	0.8816
HiBED	GSM2808929	NeuN- samples	Neuron	0.118912
HiBED	GSM2808930	NeuN+ samples	Neuron	0.8272
HiBED	GSM2808931	NeuN- samples	Neuron	0.126
HiBED	GSM2808932	NeuN+ samples	Neuron	0.8108
HiBED	GSM2808933	NeuN- samples	Neuron	0.118788
HiBED	GSM2808934	NeuN+ samples	Neuron	0.8812
HiBED	GSM2808935	NeuN- samples	Neuron	0.1705
HiBED	GSM2808936	NeuN+ samples	Neuron	0.888789
HiBED	GSM2808875	NeuN- samples	Non-neuron	0.8228
HiBED	GSM2808876	NeuN+ samples	Non-neuron	0.209319
HiBED	GSM2808877	NeuN- samples	Non-neuron	0.805981
HiBED	GSM2808878	NeuN+ samples	Non-neuron	0.209463
HiBED	GSM2808879	NeuN- samples	Non-neuron	0.822082
HiBED	GSM2808880	NeuN+ samples	Non-neuron	0.290563
HiBED	GSM2808881	NeuN- samples	Non-neuron	0.7198
HiBED	GSM2808882	NeuN+ samples	Non-neuron	0.175467
HiBED	GSM2808883	NeuN- samples	Non-neuron	0.8498
HiBED	GSM2808884	NeuN+ samples	Non-neuron	0.191119
HiBED	GSM2808885	NeuN- samples	Non-neuron	0.864586
HiBED	GSM2808886	NeuN+ samples	Non-neuron	0.1527
HiBED	GSM2808887	NeuN- samples	Non-neuron	0.8421
HiBED	GSM2808888	NeuN+ samples	Non-neuron	0.1678
HiBED	GSM2808889	NeuN- samples	Non-neuron	0.7753
HiBED	GSM2808890	NeuN+ samples	Non-neuron	0.129072
HiBED	GSM2808891	NeuN- samples	Non-neuron	0.8327
HiBED	GSM2808892	NeuN+ samples	Non-neuron	0.2309
HiBED	GSM2808893	NeuN- samples	Non-neuron	0.815064
HiBED	GSM2808894	NeuN+ samples	Non-neuron	0.293537
HiBED	GSM2808895	NeuN- samples	Non-neuron	0.86595
HiBED	GSM2808896	NeuN+ samples	Non-neuron	0.0724117
HiBED	GSM2808897	NeuN- samples	Non-neuron	0.870481
HiBED	GSM2808898	NeuN+ samples	Non-neuron	0.13361
HiBED	GSM2808899	NeuN- samples	Non-neuron	0.880556
HiBED	GSM2808900	NeuN+ samples	Non-neuron	0.0773664
HiBED	GSM2808901	NeuN- samples	Non-neuron	0.900124
HiBED	GSM2808902	NeuN+ samples	Non-neuron	0.103482
HiBED	GSM2808903	NeuN- samples	Non-neuron	0.8802
HiBED	GSM2808904	NeuN+ samples	Non-neuron	0.129292
HiBED	GSM2808905	NeuN- samples	Non-neuron	0.8554
HiBED	GSM2808906	NeuN+ samples	Non-neuron	0.0554328
HiBED	GSM2808907	NeuN- samples	Non-neuron	0.8538
HiBED	GSM2808908	NeuN+ samples	Non-neuron	0.0914421
HiBED	GSM2808909	NeuN- samples	Non-neuron	0.8893
HiBED	GSM2808910	NeuN+ samples	Non-neuron	0.0480962
HiBED	GSM2808911	NeuN- samples	Non-neuron	0.8631
HiBED	GSM2808912	NeuN+ samples	Non-neuron	0.0542814
HiBED	GSM2808913	NeuN- samples	Non-neuron	0.889111
HiBED	GSM2808914	NeuN+ samples	Non-neuron	0.086961
HiBED	GSM2808915	NeuN- samples	Non-neuron	0.8877
HiBED	GSM2808916	NeuN+ samples	Non-neuron	0.0533
HiBED	GSM2808917	NeuN- samples	Non-neuron	0.885011
HiBED	GSM2808918	NeuN+ samples	Non-neuron	0.0306443
HiBED	GSM2808919	NeuN- samples	Non-neuron	0.8866
HiBED	GSM2808920	NeuN+ samples	Non-neuron	0.0866913
HiBED	GSM2808921	NeuN- samples	Non-neuron	0.790679
HiBED	GSM2808922	NeuN+ samples	Non-neuron	0.1139
HiBED	GSM2808923	NeuN- samples	Non-neuron	0.838
HiBED	GSM2808924	NeuN+ samples	Non-neuron	0.129213
HiBED	GSM2808925	NeuN- samples	Non-neuron	0.8235
HiBED	GSM2808926	NeuN+ samples	Non-neuron	0.0876
HiBED	GSM2808927	NeuN- samples	Non-neuron	0.7289
HiBED	GSM2808928	NeuN+ samples	Non-neuron	0.1184
HiBED	GSM2808929	NeuN- samples	Non-neuron	0.881088
HiBED	GSM2808930	NeuN+ samples	Non-neuron	0.1728
HiBED	GSM2808931	NeuN- samples	Non-neuron	0.874
HiBED	GSM2808932	NeuN+ samples	Non-neuron	0.1892
HiBED	GSM2808933	NeuN- samples	Non-neuron	0.881212
HiBED	GSM2808934	NeuN+ samples	Non-neuron	0.1188
HiBED	GSM2808935	NeuN- samples	Non-neuron	0.8295
HiBED	GSM2808936	NeuN+ samples	Non-neuron	0.111211

## Sheet: Data 8
Supplementary Data 8: Source data for Figure 3
Subject	Method	CellType	p_hat	p_true	RMSE	MAE	Spearman	RMSE_Total	MAE_Total	Spearman_Total
10101589	scMD	Astrocytes	0.16906	0.236417	0.03	0.03	0.29	0.09	0.07	0.62
10203224	scMD	Astrocytes	0.150028	0.133397	0.03	0.03	0.29	0.09	0.07	0.62
10208143	scMD	Astrocytes	0.161155	0.177497	0.03	0.03	0.29	0.09	0.07	0.62
10222853	scMD	Astrocytes	0.174108	0.167242	0.03	0.03	0.29	0.09	0.07	0.62
10249336	scMD	Astrocytes	0.146961	0.142442	0.03	0.03	0.29	0.09	0.07	0.62
10253148	scMD	Astrocytes	0.161764	0.187324	0.03	0.03	0.29	0.09	0.07	0.62
10260309	scMD	Astrocytes	0.121105	0.113416	0.03	0.03	0.29	0.09	0.07	0.62
10288185	scMD	Astrocytes	0.162976	0.113596	0.03	0.03	0.29	0.09	0.07	0.62
10290427	scMD	Astrocytes	0.161974	0.226537	0.03	0.03	0.29	0.09	0.07	0.62
10292311	scMD	Astrocytes	0.145779	0.200365	0.03	0.03	0.29	0.09	0.07	0.62
10345561	scMD	Astrocytes	0.147725	0.213802	0.03	0.03	0.29	0.09	0.07	0.62
10383017	scMD	Astrocytes	0.147807	0.12324	0.03	0.03	0.29	0.09	0.07	0.62
10394182	scMD	Astrocytes	0.159915	0.119681	0.03	0.03	0.29	0.09	0.07	0.62
10395197	scMD	Astrocytes	0.163762	0.164678	0.03	0.03	0.29	0.09	0.07	0.62
10424475	scMD	Astrocytes	0.194563	0.179979	0.03	0.03	0.29	0.09	0.07	0.62
10433070	scMD	Astrocytes	0.207068	0.169654	0.03	0.03	0.29	0.09	0.07	0.62
10435090	scMD	Astrocytes	0.175159	0.163096	0.03	0.03	0.29	0.09	0.07	0.62
10436131	scMD	Astrocytes	0.140455	0.147382	0.03	0.03	0.29	0.09	0.07	0.62
10447620	scMD	Astrocytes	0.160856	0.195638	0.03	0.03	0.29	0.09	0.07	0.62
10460587	scMD	Astrocytes	0.152248	0.179593	0.03	0.03	0.29	0.09	0.07	0.62
10473384	scMD	Astrocytes	0.174277	0.167387	0.03	0.03	0.29	0.09	0.07	0.62
10478041	scMD	Astrocytes	0.10542	0.152429	0.03	0.03	0.29	0.09	0.07	0.62
10480383	scMD	Astrocytes	0.146316	0.193758	0.03	0.03	0.29	0.09	0.07	0.62
10490993	scMD	Astrocytes	0.136281	0.113836	0.03	0.03	0.29	0.09	0.07	0.62
10502798	scMD	Astrocytes	0.149654	0.130225	0.03	0.03	0.29	0.09	0.07	0.62
10510090	scMD	Astrocytes	0.16819	0.235573	0.03	0.03	0.29	0.09	0.07	0.62
10516762	scMD	Astrocytes	0.14924	0.167601	0.03	0.03	0.29	0.09	0.07	0.62
10551157	scMD	Astrocytes	0.133841	0.105495	0.03	0.03	0.29	0.09	0.07	0.62
10557081	scMD	Astrocytes	0.141519	0.143096	0.03	0.03	0.29	0.09	0.07	0.62
10669174	scMD	Astrocytes	0.13037	0.154296	0.03	0.03	0.29	0.09	0.07	0.62
10684501	scMD	Astrocytes	0.133401	0.16142	0.03	0.03	0.29	0.09	0.07	0.62
10850171	scMD	Astrocytes	0.148229	0.197472	0.03	0.03	0.29	0.09	0.07	0.62
10885370	scMD	Astrocytes	0.132662	0.148984	0.03	0.03	0.29	0.09	0.07	0.62
10901987	scMD	Astrocytes	0.129331	0.138885	0.03	0.03	0.29	0.09	0.07	0.62
10929637	scMD	Astrocytes	0.149758	0.161797	0.03	0.03	0.29	0.09	0.07	0.62
11157783	scMD	Astrocytes	0.151792	0.151764	0.03	0.03	0.29	0.09	0.07	0.62
11200645	scMD	Astrocytes	0.135784	0.146157	0.03	0.03	0.29	0.09	0.07	0.62
11259716	scMD	Astrocytes	0.15659	0.162143	0.03	0.03	0.29	0.09	0.07	0.62
11302830	scMD	Astrocytes	0.158428	0.152591	0.03	0.03	0.29	0.09	0.07	0.62
11326252	scMD	Astrocytes	0.149887	0.121584	0.03	0.03	0.29	0.09	0.07	0.62
11327005	scMD	Astrocytes	0.122745	0.190128	0.03	0.03	0.29	0.09	0.07	0.62
11336574	scMD	Astrocytes	0.166584	0.187553	0.03	0.03	0.29	0.09	0.07	0.62
11342432	scMD	Astrocytes	0.152169	0.191248	0.03	0.03	0.29	0.09	0.07	0.62
11395417	scMD	Astrocytes	0.172667	0.101961	0.03	0.03	0.29	0.09	0.07	0.62
11399321	scMD	Astrocytes	0.164468	0.109722	0.03	0.03	0.29	0.09	0.07	0.62
11430815	scMD	Astrocytes	0.172829	0.150323	0.03	0.03	0.29	0.09	0.07	0.62
11440263	scMD	Astrocytes	0.151158	0.191678	0.03	0.03	0.29	0.09	0.07	0.62
11453772	scMD	Astrocytes	0.178511	0.167412	0.03	0.03	0.29	0.09	0.07	0.62
11455530	scMD	Astrocytes	0.181705	0.192717	0.03	0.03	0.29	0.09	0.07	0.62
10101589	scMD	Microglia	0.0657835	0.108653	0.04	0.03	0.38	0.09	0.07	0.62
10203224	scMD	Microglia	0.0648466	0.0998593	0.04	0.03	0.38	0.09	0.07	0.62
10208143	scMD	Microglia	0.0405647	0.108438	0.04	0.03	0.38	0.09	0.07	0.62
10222853	scMD	Microglia	0.0997287	0.0744781	0.04	0.03	0.38	0.09	0.07	0.62
10249336	scMD	Microglia	0.0380171	0.0819002	0.04	0.03	0.38	0.09	0.07	0.62
10253148	scMD	Microglia	0.0910297	0.0810773	0.04	0.03	0.38	0.09	0.07	0.62
10260309	scMD	Microglia	0.0528812	0.0834513	0.04	0.03	0.38	0.09	0.07	0.62
10288185	scMD	Microglia	0.0724784	0.0825621	0.04	0.03	0.38	0.09	0.07	0.62
10290427	scMD	Microglia	0.0467144	0.130202	0.04	0.03	0.38	0.09	0.07	0.62
10292311	scMD	Microglia	0.0545974	0.0648623	0.04	0.03	0.38	0.09	0.07	0.62
10345561	scMD	Microglia	0.0854653	0.086826	0.04	0.03	0.38	0.09	0.07	0.62
10383017	scMD	Microglia	0.0850163	0.0654908	0.04	0.03	0.38	0.09	0.07	0.62
10394182	scMD	Microglia	0.0451685	0.0919132	0.04	0.03	0.38	0.09	0.07	0.62
10395197	scMD	Microglia	0.0725199	0.0922609	0.04	0.03	0.38	0.09	0.07	0.62
10424475	scMD	Microglia	0.0762568	0.10003	0.04	0.03	0.38	0.09	0.07	0.62
10433070	scMD	Microglia	0.108574	0.140685	0.04	0.03	0.38	0.09	0.07	0.62
10435090	scMD	Microglia	0.0612086	0.0933636	0.04	0.03	0.38	0.09	0.07	0.62
10436131	scMD	Microglia	0.0373649	0.0916398	0.04	0.03	0.38	0.09	0.07	0.62
10447620	scMD	Microglia	0.0212172	0.0512389	0.04	0.03	0.38	0.09	0.07	0.62
10460587	scMD	Microglia	0.0729207	0.0619093	0.04	0.03	0.38	0.09	0.07	0.62
10473384	scMD	Microglia	0.0660057	0.099227	0.04	0.03	0.38	0.09	0.07	0.62
10478041	scMD	Microglia	0.0907944	0.0811917	0.04	0.03	0.38	0.09	0.07	0.62
10480383	scMD	Microglia	0.0535418	0.0823336	0.04	0.03	0.38	0.09	0.07	0.62
10490993	scMD	Microglia	0.0768498	0.0692714	0.04	0.03	0.38	0.09	0.07	0.62
10502798	scMD	Microglia	0.10672	0.121597	0.04	0.03	0.38	0.09	0.07	0.62
10510090	scMD	Microglia	0.0951072	0.118267	0.04	0.03	0.38	0.09	0.07	0.62
10516762	scMD	Microglia	0.0440822	0.0469957	0.04	0.03	0.38	0.09	0.07	0.62
10551157	scMD	Microglia	0.0600201	0.0897594	0.04	0.03	0.38	0.09	0.07	0.62
10557081	scMD	Microglia	0.0594612	0.0623317	0.04	0.03	0.38	0.09	0.07	0.62
10669174	scMD	Microglia	0.0714266	0.0855044	0.04	0.03	0.38	0.09	0.07	0.62
10684501	scMD	Microglia	0.0564773	0.079137	0.04	0.03	0.38	0.09	0.07	0.62
10850171	scMD	Microglia	0.0593544	0.0798389	0.04	0.03	0.38	0.09	0.07	0.62
10885370	scMD	Microglia	0.068483	0.121171	0.04	0.03	0.38	0.09	0.07	0.62
10901987	scMD	Microglia	0.081531	0.121014	0.04	0.03	0.38	0.09	0.07	0.62
10929637	scMD	Microglia	0.0436286	0.0616573	0.04	0.03	0.38	0.09	0.07	0.62
11157783	scMD	Microglia	0.0855837	0.102951	0.04	0.03	0.38	0.09	0.07	0.62
11200645	scMD	Microglia	0.0971349	0.154455	0.04	0.03	0.38	0.09	0.07	0.62
11259716	scMD	Microglia	0.033292	0.0653637	0.04	0.03	0.38	0.09	0.07	0.62
11302830	scMD	Microglia	0.0869489	0.112912	0.04	0.03	0.38	0.09	0.07	0.62
11326252	scMD	Microglia	0.0697337	0.085649	0.04	0.03	0.38	0.09	0.07	0.62
11327005	scMD	Microglia	0.0638477	0.0610036	0.04	0.03	0.38	0.09	0.07	0.62
11336574	scMD	Microglia	0.0705532	0.063542	0.04	0.03	0.38	0.09	0.07	0.62
11342432	scMD	Microglia	0.080161	0.095394	0.04	0.03	0.38	0.09	0.07	0.62
11395417	scMD	Microglia	0.0625196	0.0585166	0.04	0.03	0.38	0.09	0.07	0.62
11399321	scMD	Microglia	0.0739378	0.0851236	0.04	0.03	0.38	0.09	0.07	0.62
11430815	scMD	Microglia	0.0480019	0.0788096	0.04	0.03	0.38	0.09	0.07	0.62
11440263	scMD	Microglia	0.0528216	0.109788	0.04	0.03	0.38	0.09	0.07	0.62
11453772	scMD	Microglia	0.0339495	0.0655222	0.04	0.03	0.38	0.09	0.07	0.62
11455530	scMD	Microglia	0.0719044	0.1785	0.04	0.03	0.38	0.09	0.07	0.62
10101589	scMD	Neurons	0.513693	0.329412	0.11	0.1	0.18	0.09	0.07	0.62
10203224	scMD	Neurons	0.368565	0.523511	0.11	0.1	0.18	0.09	0.07	0.62
10208143	scMD	Neurons	0.348348	0.378295	0.11	0.1	0.18	0.09	0.07	0.62
10222853	scMD	Neurons	0.36888	0.435093	0.11	0.1	0.18	0.09	0.07	0.62
10249336	scMD	Neurons	0.371688	0.484768	0.11	0.1	0.18	0.09	0.07	0.62
10253148	scMD	Neurons	0.4528	0.465662	0.11	0.1	0.18	0.09	0.07	0.62
10260309	scMD	Neurons	0.352253	0.476164	0.11	0.1	0.18	0.09	0.07	0.62
10288185	scMD	Neurons	0.361767	0.478133	0.11	0.1	0.18	0.09	0.07	0.62
10290427	scMD	Neurons	0.365212	0.429138	0.11	0.1	0.18	0.09	0.07	0.62
10292311	scMD	Neurons	0.360837	0.461412	0.11	0.1	0.18	0.09	0.07	0.62
10345561	scMD	Neurons	0.398613	0.477193	0.11	0.1	0.18	0.09	0.07	0.62
10383017	scMD	Neurons	0.333657	0.449789	0.11	0.1	0.18	0.09	0.07	0.62
10394182	scMD	Neurons	0.404294	0.474479	0.11	0.1	0.18	0.09	0.07	0.62
10395197	scMD	Neurons	0.379787	0.458019	0.11	0.1	0.18	0.09	0.07	0.62
10424475	scMD	Neurons	0.358751	0.455971	0.11	0.1	0.18	0.09	0.07	0.62
10433070	scMD	Neurons	0.343969	0.407681	0.11	0.1	0.18	0.09	0.07	0.62
10435090	scMD	Neurons	0.338658	0.406143	0.11	0.1	0.18	0.09	0.07	0.62
10436131	scMD	Neurons	0.389306	0.456891	0.11	0.1	0.18	0.09	0.07	0.62
10447620	scMD	Neurons	0.387295	0.433574	0.11	0.1	0.18	0.09	0.07	0.62
10460587	scMD	Neurons	0.332451	0.51354	0.11	0.1	0.18	0.09	0.07	0.62
10473384	scMD	Neurons	0.349997	0.418719	0.11	0.1	0.18	0.09	0.07	0.62
10478041	scMD	Neurons	0.368461	0.525448	0.11	0.1	0.18	0.09	0.07	0.62
10480383	scMD	Neurons	0.338284	0.452446	0.11	0.1	0.18	0.09	0.07	0.62
10490993	scMD	Neurons	0.338692	0.540607	0.11	0.1	0.18	0.09	0.07	0.62
10502798	scMD	Neurons	0.365978	0.42413	0.11	0.1	0.18	0.09	0.07	0.62
10510090	scMD	Neurons	0.412988	0.404473	0.11	0.1	0.18	0.09	0.07	0.62
10516762	scMD	Neurons	0.372747	0.465257	0.11	0.1	0.18	0.09	0.07	0.62
10551157	scMD	Neurons	0.351055	0.423547	0.11	0.1	0.18	0.09	0.07	0.62
10557081	scMD	Neurons	0.31805	0.468934	0.11	0.1	0.18	0.09	0.07	0.62
10669174	scMD	Neurons	0.321505	0.459698	0.11	0.1	0.18	0.09	0.07	0.62
10684501	scMD	Neurons	0.374987	0.440453	0.11	0.1	0.18	0.09	0.07	0.62
10850171	scMD	Neurons	0.406545	0.449439	0.11	0.1	0.18	0.09	0.07	0.62
10885370	scMD	Neurons	0.344021	0.437683	0.11	0.1	0.18	0.09	0.07	0.62
10901987	scMD	Neurons	0.343177	0.374452	0.11	0.1	0.18	0.09	0.07	0.62
10929637	scMD	Neurons	0.394089	0.498069	0.11	0.1	0.18	0.09	0.07	0.62
11157783	scMD	Neurons	0.351436	0.464319	0.11	0.1	0.18	0.09	0.07	0.62
11200645	scMD	Neurons	0.307091	0.39572	0.11	0.1	0.18	0.09	0.07	0.62
11259716	scMD	Neurons	0.359479	0.453052	0.11	0.1	0.18	0.09	0.07	0.62
11302830	scMD	Neurons	0.2872	0.426636	0.11	0.1	0.18	0.09	0.07	0.62
11326252	scMD	Neurons	0.33913	0.457336	0.11	0.1	0.18	0.09	0.07	0.62
11327005	scMD	Neurons	0.332009	0.504115	0.11	0.1	0.18	0.09	0.07	0.62
11336574	scMD	Neurons	0.387129	0.465261	0.11	0.1	0.18	0.09	0.07	0.62
11342432	scMD	Neurons	0.383728	0.467345	0.11	0.1	0.18	0.09	0.07	0.62
11395417	scMD	Neurons	0.42018	0.556896	0.11	0.1	0.18	0.09	0.07	0.62
11399321	scMD	Neurons	0.384186	0.533232	0.11	0.1	0.18	0.09	0.07	0.62
11430815	scMD	Neurons	0.355012	0.506662	0.11	0.1	0.18	0.09	0.07	0.62
11440263	scMD	Neurons	0.372011	0.481434	0.11	0.1	0.18	0.09	0.07	0.62
11453772	scMD	Neurons	0.417983	0.485129	0.11	0.1	0.18	0.09	0.07	0.62
11455530	scMD	Neurons	0.369608	0.388891	0.11	0.1	0.18	0.09	0.07	0.62
10101589	scMD	Oligodendrocytes	0.149134	0.0929632	0.16	0.15	0.16	0.09	0.07	0.62
10203224	scMD	Oligodendrocytes	0.294503	0.0907679	0.16	0.15	0.16	0.09	0.07	0.62
10208143	scMD	Oligodendrocytes	0.300354	0.11616	0.16	0.15	0.16	0.09	0.07	0.62
10222853	scMD	Oligodendrocytes	0.238689	0.133388	0.16	0.15	0.16	0.09	0.07	0.62
10249336	scMD	Oligodendrocytes	0.305199	0.132596	0.16	0.15	0.16	0.09	0.07	0.62
10253148	scMD	Oligodendrocytes	0.150224	0.120144	0.16	0.15	0.16	0.09	0.07	0.62
10260309	scMD	Oligodendrocytes	0.321387	0.182054	0.16	0.15	0.16	0.09	0.07	0.62
10288185	scMD	Oligodendrocytes	0.213196	0.0900357	0.16	0.15	0.16	0.09	0.07	0.62
10290427	scMD	Oligodendrocytes	0.260798	0.0701618	0.16	0.15	0.16	0.09	0.07	0.62
10292311	scMD	Oligodendrocytes	0.293313	0.136408	0.16	0.15	0.16	0.09	0.07	0.62
10345561	scMD	Oligodendrocytes	0.241695	0.0857847	0.16	0.15	0.16	0.09	0.07	0.62
10383017	scMD	Oligodendrocytes	0.244538	0.111869	0.16	0.15	0.16	0.09	0.07	0.62
10394182	scMD	Oligodendrocytes	0.265391	0.144049	0.16	0.15	0.16	0.09	0.07	0.62
10395197	scMD	Oligodendrocytes	0.24949	0.148621	0.16	0.15	0.16	0.09	0.07	0.62
10424475	scMD	Oligodendrocytes	0.258039	0.136187	0.16	0.15	0.16	0.09	0.07	0.62
10433070	scMD	Oligodendrocytes	0.180381	0.137652	0.16	0.15	0.16	0.09	0.07	0.62
10435090	scMD	Oligodendrocytes	0.267734	0.152708	0.16	0.15	0.16	0.09	0.07	0.62
10436131	scMD	Oligodendrocytes	0.305733	0.0900726	0.16	0.15	0.16	0.09	0.07	0.62
10447620	scMD	Oligodendrocytes	0.305996	0.108709	0.16	0.15	0.16	0.09	0.07	0.62
10460587	scMD	Oligodendrocytes	0.307188	0.1074	0.16	0.15	0.16	0.09	0.07	0.62
10473384	scMD	Oligodendrocytes	0.261975	0.109935	0.16	0.15	0.16	0.09	0.07	0.62
10478041	scMD	Oligodendrocytes	0.335881	0.0731674	0.16	0.15	0.16	0.09	0.07	0.62
10480383	scMD	Oligodendrocytes	0.328848	0.137612	0.16	0.15	0.16	0.09	0.07	0.62
10490993	scMD	Oligodendrocytes	0.26472	0.113961	0.16	0.15	0.16	0.09	0.07	0.62
10502798	scMD	Oligodendrocytes	0.183893	0.166423	0.16	0.15	0.16	0.09	0.07	0.62
10510090	scMD	Oligodendrocytes	0.143912	0.09159	0.16	0.15	0.16	0.09	0.07	0.62
10516762	scMD	Oligodendrocytes	0.284184	0.174482	0.16	0.15	0.16	0.09	0.07	0.62
10551157	scMD	Oligodendrocytes	0.338209	0.186947	0.16	0.15	0.16	0.09	0.07	0.62
10557081	scMD	Oligodendrocytes	0.353064	0.166757	0.16	0.15	0.16	0.09	0.07	0.62
10669174	scMD	Oligodendrocytes	0.381291	0.127764	0.16	0.15	0.16	0.09	0.07	0.62
10684501	scMD	Oligodendrocytes	0.297976	0.142593	0.16	0.15	0.16	0.09	0.07	0.62
10850171	scMD	Oligodendrocytes	0.259465	0.0998601	0.16	0.15	0.16	0.09	0.07	0.62
10885370	scMD	Oligodendrocytes	0.355685	0.0956204	0.16	0.15	0.16	0.09	0.07	0.62
10901987	scMD	Oligodendrocytes	0.251907	0.187795	0.16	0.15	0.16	0.09	0.07	0.62
10929637	scMD	Oligodendrocytes	0.265574	0.133528	0.16	0.15	0.16	0.09	0.07	0.62
11157783	scMD	Oligodendrocytes	0.250583	0.140309	0.16	0.15	0.16	0.09	0.07	0.62
11200645	scMD	Oligodendrocytes	0.346961	0.133526	0.16	0.15	0.16	0.09	0.07	0.62
11259716	scMD	Oligodendrocytes	0.341729	0.172712	0.16	0.15	0.16	0.09	0.07	0.62
11302830	scMD	Oligodendrocytes	0.27134	0.133498	0.16	0.15	0.16	0.09	0.07	0.62
11326252	scMD	Oligodendrocytes	0.296438	0.16937	0.16	0.15	0.16	0.09	0.07	0.62
11327005	scMD	Oligodendrocytes	0.358042	0.0742831	0.16	0.15	0.16	0.09	0.07	0.62
11336574	scMD	Oligodendrocytes	0.238468	0.116667	0.16	0.15	0.16	0.09	0.07	0.62
11342432	scMD	Oligodendrocytes	0.270414	0.0946309	0.16	0.15	0.16	0.09	0.07	0.62
11395417	scMD	Oligodendrocytes	0.20312	0.132415	0.16	0.15	0.16	0.09	0.07	0.62
11399321	scMD	Oligodendrocytes	0.254444	0.0955895	0.16	0.15	0.16	0.09	0.07	0.62
11430815	scMD	Oligodendrocytes	0.28849	0.122953	0.16	0.15	0.16	0.09	0.07	0.62
11440263	scMD	Oligodendrocytes	0.266348	0.0704297	0.16	0.15	0.16	0.09	0.07	0.62
11453772	scMD	Oligodendrocytes	0.221521	0.1101	0.16	0.15	0.16	0.09	0.07	0.62
11455530	scMD	Oligodendrocytes	0.232231	0.0701396	0.16	0.15	0.16	0.09	0.07	0.62
10101589	NNLS	Astrocytes	0.172899	0.236417	0.04	0.03	0.25	0.08	0.06	0.64
10203224	NNLS	Astrocytes	0.149956	0.133397	0.04	0.03	0.25	0.08	0.06	0.64
10208143	NNLS	Astrocytes	0.16213	0.177497	0.04	0.03	0.25	0.08	0.06	0.64
10222853	NNLS	Astrocytes	0.171638	0.167242	0.04	0.03	0.25	0.08	0.06	0.64
10249336	NNLS	Astrocytes	0.151732	0.142442	0.04	0.03	0.25	0.08	0.06	0.64
10253148	NNLS	Astrocytes	0.166135	0.187324	0.04	0.03	0.25	0.08	0.06	0.64
10260309	NNLS	Astrocytes	0.131652	0.113416	0.04	0.03	0.25	0.08	0.06	0.64
10288185	NNLS	Astrocytes	0.164398	0.113596	0.04	0.03	0.25	0.08	0.06	0.64
10290427	NNLS	Astrocytes	0.163748	0.226537	0.04	0.03	0.25	0.08	0.06	0.64
10292311	NNLS	Astrocytes	0.149676	0.200365	0.04	0.03	0.25	0.08	0.06	0.64
10345561	NNLS	Astrocytes	0.149879	0.213802	0.04	0.03	0.25	0.08	0.06	0.64
10383017	NNLS	Astrocytes	0.155189	0.12324	0.04	0.03	0.25	0.08	0.06	0.64
10394182	NNLS	Astrocytes	0.160374	0.119681	0.04	0.03	0.25	0.08	0.06	0.64
10395197	NNLS	Astrocytes	0.163097	0.164678	0.04	0.03	0.25	0.08	0.06	0.64
10424475	NNLS	Astrocytes	0.187386	0.179979	0.04	0.03	0.25	0.08	0.06	0.64
10433070	NNLS	Astrocytes	0.196213	0.169654	0.04	0.03	0.25	0.08	0.06	0.64
10435090	NNLS	Astrocytes	0.173361	0.163096	0.04	0.03	0.25	0.08	0.06	0.64
10436131	NNLS	Astrocytes	0.143781	0.147382	0.04	0.03	0.25	0.08	0.06	0.64
10447620	NNLS	Astrocytes	0.159795	0.195638	0.04	0.03	0.25	0.08	0.06	0.64
10460587	NNLS	Astrocytes	0.15241	0.179593	0.04	0.03	0.25	0.08	0.06	0.64
10473384	NNLS	Astrocytes	0.170553	0.167387	0.04	0.03	0.25	0.08	0.06	0.64
10478041	NNLS	Astrocytes	0.109282	0.152429	0.04	0.03	0.25	0.08	0.06	0.64
10480383	NNLS	Astrocytes	0.145792	0.193758	0.04	0.03	0.25	0.08	0.06	0.64
10490993	NNLS	Astrocytes	0.146811	0.113836	0.04	0.03	0.25	0.08	0.06	0.64
10502798	NNLS	Astrocytes	0.157779	0.130225	0.04	0.03	0.25	0.08	0.06	0.64
10510090	NNLS	Astrocytes	0.17255	0.235573	0.04	0.03	0.25	0.08	0.06	0.64
10516762	NNLS	Astrocytes	0.153005	0.167601	0.04	0.03	0.25	0.08	0.06	0.64
10551157	NNLS	Astrocytes	0.13522	0.105495	0.04	0.03	0.25	0.08	0.06	0.64
10557081	NNLS	Astrocytes	0.144294	0.143096	0.04	0.03	0.25	0.08	0.06	0.64
10669174	NNLS	Astrocytes	0.130353	0.154296	0.04	0.03	0.25	0.08	0.06	0.64
10684501	NNLS	Astrocytes	0.138314	0.16142	0.04	0.03	0.25	0.08	0.06	0.64
10850171	NNLS	Astrocytes	0.15331	0.197472	0.04	0.03	0.25	0.08	0.06	0.64
10885370	NNLS	Astrocytes	0.133959	0.148984	0.04	0.03	0.25	0.08	0.06	0.64
10901987	NNLS	Astrocytes	0.139275	0.138885	0.04	0.03	0.25	0.08	0.06	0.64
10929637	NNLS	Astrocytes	0.148568	0.161797	0.04	0.03	0.25	0.08	0.06	0.64
11157783	NNLS	Astrocytes	0.159048	0.151764	0.04	0.03	0.25	0.08	0.06	0.64
11200645	NNLS	Astrocytes	0.138636	0.146157	0.04	0.03	0.25	0.08	0.06	0.64
11259716	NNLS	Astrocytes	0.153295	0.162143	0.04	0.03	0.25	0.08	0.06	0.64
11302830	NNLS	Astrocytes	0.169566	0.152591	0.04	0.03	0.25	0.08	0.06	0.64
11326252	NNLS	Astrocytes	0.149262	0.121584	0.04	0.03	0.25	0.08	0.06	0.64
11327005	NNLS	Astrocytes	0.12728	0.190128	0.04	0.03	0.25	0.08	0.06	0.64
11336574	NNLS	Astrocytes	0.167122	0.187553	0.04	0.03	0.25	0.08	0.06	0.64
11342432	NNLS	Astrocytes	0.153742	0.191248	0.04	0.03	0.25	0.08	0.06	0.64
11395417	NNLS	Astrocytes	0.174762	0.101961	0.04	0.03	0.25	0.08	0.06	0.64
11399321	NNLS	Astrocytes	0.165927	0.109722	0.04	0.03	0.25	0.08	0.06	0.64
11430815	NNLS	Astrocytes	0.170778	0.150323	0.04	0.03	0.25	0.08	0.06	0.64
11440263	NNLS	Astrocytes	0.155362	0.191678	0.04	0.03	0.25	0.08	0.06	0.64
11453772	NNLS	Astrocytes	0.17234	0.167412	0.04	0.03	0.25	0.08	0.06	0.64
11455530	NNLS	Astrocytes	0.179167	0.192717	0.04	0.03	0.25	0.08	0.06	0.64
10101589	NNLS	Microglia	0.0741426	0.108653	0.03	0.03	0.37	0.08	0.06	0.64
10203224	NNLS	Microglia	0.0675647	0.0998593	0.03	0.03	0.37	0.08	0.06	0.64
10208143	NNLS	Microglia	0.0392684	0.108438	0.03	0.03	0.37	0.08	0.06	0.64
10222853	NNLS	Microglia	0.100109	0.0744781	0.03	0.03	0.37	0.08	0.06	0.64
10249336	NNLS	Microglia	0.0380974	0.0819002	0.03	0.03	0.37	0.08	0.06	0.64
10253148	NNLS	Microglia	0.0907336	0.0810773	0.03	0.03	0.37	0.08	0.06	0.64
10260309	NNLS	Microglia	0.0566568	0.0834513	0.03	0.03	0.37	0.08	0.06	0.64
10288185	NNLS	Microglia	0.0742044	0.0825621	0.03	0.03	0.37	0.08	0.06	0.64
10290427	NNLS	Microglia	0.0447065	0.130202	0.03	0.03	0.37	0.08	0.06	0.64
10292311	NNLS	Microglia	0.0562252	0.0648623	0.03	0.03	0.37	0.08	0.06	0.64
10345561	NNLS	Microglia	0.083167	0.086826	0.03	0.03	0.37	0.08	0.06	0.64
10383017	NNLS	Microglia	0.0868791	0.0654908	0.03	0.03	0.37	0.08	0.06	0.64
10394182	NNLS	Microglia	0.0456849	0.0919132	0.03	0.03	0.37	0.08	0.06	0.64
10395197	NNLS	Microglia	0.068712	0.0922609	0.03	0.03	0.37	0.08	0.06	0.64
10424475	NNLS	Microglia	0.0786442	0.10003	0.03	0.03	0.37	0.08	0.06	0.64
10433070	NNLS	Microglia	0.107015	0.140685	0.03	0.03	0.37	0.08	0.06	0.64
10435090	NNLS	Microglia	0.064311	0.0933636	0.03	0.03	0.37	0.08	0.06	0.64
10436131	NNLS	Microglia	0.0426907	0.0916398	0.03	0.03	0.37	0.08	0.06	0.64
10447620	NNLS	Microglia	0.0209353	0.0512389	0.03	0.03	0.37	0.08	0.06	0.64
10460587	NNLS	Microglia	0.0738137	0.0619093	0.03	0.03	0.37	0.08	0.06	0.64
10473384	NNLS	Microglia	0.0688625	0.099227	0.03	0.03	0.37	0.08	0.06	0.64
10478041	NNLS	Microglia	0.0869874	0.0811917	0.03	0.03	0.37	0.08	0.06	0.64
10480383	NNLS	Microglia	0.0561609	0.0823336	0.03	0.03	0.37	0.08	0.06	0.64
10490993	NNLS	Microglia	0.084847	0.0692714	0.03	0.03	0.37	0.08	0.06	0.64
10502798	NNLS	Microglia	0.1088	0.121597	0.03	0.03	0.37	0.08	0.06	0.64
10510090	NNLS	Microglia	0.0920883	0.118267	0.03	0.03	0.37	0.08	0.06	0.64
10516762	NNLS	Microglia	0.0432429	0.0469957	0.03	0.03	0.37	0.08	0.06	0.64
10551157	NNLS	Microglia	0.0585585	0.0897594	0.03	0.03	0.37	0.08	0.06	0.64
10557081	NNLS	Microglia	0.0601146	0.0623317	0.03	0.03	0.37	0.08	0.06	0.64
10669174	NNLS	Microglia	0.0717328	0.0855044	0.03	0.03	0.37	0.08	0.06	0.64
10684501	NNLS	Microglia	0.0603229	0.079137	0.03	0.03	0.37	0.08	0.06	0.64
10850171	NNLS	Microglia	0.0600581	0.0798389	0.03	0.03	0.37	0.08	0.06	0.64
10885370	NNLS	Microglia	0.0679758	0.121171	0.03	0.03	0.37	0.08	0.06	0.64
10901987	NNLS	Microglia	0.0862406	0.121014	0.03	0.03	0.37	0.08	0.06	0.64
10929637	NNLS	Microglia	0.0397951	0.0616573	0.03	0.03	0.37	0.08	0.06	0.64
11157783	NNLS	Microglia	0.0872862	0.102951	0.03	0.03	0.37	0.08	0.06	0.64
11200645	NNLS	Microglia	0.0954891	0.154455	0.03	0.03	0.37	0.08	0.06	0.64
11259716	NNLS	Microglia	0.0325755	0.0653637	0.03	0.03	0.37	0.08	0.06	0.64
11302830	NNLS	Microglia	0.091347	0.112912	0.03	0.03	0.37	0.08	0.06	0.64
11326252	NNLS	Microglia	0.0674658	0.085649	0.03	0.03	0.37	0.08	0.06	0.64
11327005	NNLS	Microglia	0.0623113	0.0610036	0.03	0.03	0.37	0.08	0.06	0.64
11336574	NNLS	Microglia	0.0770722	0.063542	0.03	0.03	0.37	0.08	0.06	0.64
11342432	NNLS	Microglia	0.0787088	0.095394	0.03	0.03	0.37	0.08	0.06	0.64
11395417	NNLS	Microglia	0.0691681	0.0585166	0.03	0.03	0.37	0.08	0.06	0.64
11399321	NNLS	Microglia	0.0766255	0.0851236	0.03	0.03	0.37	0.08	0.06	0.64
11430815	NNLS	Microglia	0.0473546	0.0788096	0.03	0.03	0.37	0.08	0.06	0.64
11440263	NNLS	Microglia	0.0515048	0.109788	0.03	0.03	0.37	0.08	0.06	0.64
11453772	NNLS	Microglia	0.0383113	0.0655222	0.03	0.03	0.37	0.08	0.06	0.64
11455530	NNLS	Microglia	0.0740496	0.1785	0.03	0.03	0.37	0.08	0.06	0.64
10101589	NNLS	Neurons	0.498286	0.329412	0.09	0.07	0.12	0.08	0.06	0.64
10203224	NNLS	Neurons	0.372178	0.523511	0.09	0.07	0.12	0.08	0.06	0.64
10208143	NNLS	Neurons	0.355288	0.378295	0.09	0.07	0.12	0.08	0.06	0.64
10222853	NNLS	Neurons	0.374216	0.435093	0.09	0.07	0.12	0.08	0.06	0.64
10249336	NNLS	Neurons	0.376504	0.484768	0.09	0.07	0.12	0.08	0.06	0.64
10253148	NNLS	Neurons	0.446431	0.465662	0.09	0.07	0.12	0.08	0.06	0.64
10260309	NNLS	Neurons	0.363349	0.476164	0.09	0.07	0.12	0.08	0.06	0.64
10288185	NNLS	Neurons	0.375401	0.478133	0.09	0.07	0.12	0.08	0.06	0.64
10290427	NNLS	Neurons	0.374902	0.429138	0.09	0.07	0.12	0.08	0.06	0.64
10292311	NNLS	Neurons	0.366963	0.461412	0.09	0.07	0.12	0.08	0.06	0.64
10345561	NNLS	Neurons	0.404215	0.477193	0.09	0.07	0.12	0.08	0.06	0.64
10383017	NNLS	Neurons	0.351424	0.449789	0.09	0.07	0.12	0.08	0.06	0.64
10394182	NNLS	Neurons	0.401746	0.474479	0.09	0.07	0.12	0.08	0.06	0.64
10395197	NNLS	Neurons	0.389128	0.458019	0.09	0.07	0.12	0.08	0.06	0.64
10424475	NNLS	Neurons	0.371851	0.455971	0.09	0.07	0.12	0.08	0.06	0.64
10433070	NNLS	Neurons	0.36237	0.407681	0.09	0.07	0.12	0.08	0.06	0.64
10435090	NNLS	Neurons	0.356735	0.406143	0.09	0.07	0.12	0.08	0.06	0.64
10436131	NNLS	Neurons	0.386674	0.456891	0.09	0.07	0.12	0.08	0.06	0.64
10447620	NNLS	Neurons	0.385605	0.433574	0.09	0.07	0.12	0.08	0.06	0.64
10460587	NNLS	Neurons	0.344384	0.51354	0.09	0.07	0.12	0.08	0.06	0.64
10473384	NNLS	Neurons	0.362685	0.418719	0.09	0.07	0.12	0.08	0.06	0.64
10478041	NNLS	Neurons	0.375116	0.525448	0.09	0.07	0.12	0.08	0.06	0.64
10480383	NNLS	Neurons	0.353074	0.452446	0.09	0.07	0.12	0.08	0.06	0.64
10490993	NNLS	Neurons	0.360214	0.540607	0.09	0.07	0.12	0.08	0.06	0.64
10502798	NNLS	Neurons	0.378155	0.42413	0.09	0.07	0.12	0.08	0.06	0.64
10510090	NNLS	Neurons	0.417956	0.404473	0.09	0.07	0.12	0.08	0.06	0.64
10516762	NNLS	Neurons	0.385479	0.465257	0.09	0.07	0.12	0.08	0.06	0.64
10551157	NNLS	Neurons	0.367553	0.423547	0.09	0.07	0.12	0.08	0.06	0.64
10557081	NNLS	Neurons	0.327722	0.468934	0.09	0.07	0.12	0.08	0.06	0.64
10669174	NNLS	Neurons	0.33532	0.459698	0.09	0.07	0.12	0.08	0.06	0.64
10684501	NNLS	Neurons	0.377932	0.440453	0.09	0.07	0.12	0.08	0.06	0.64
10850171	NNLS	Neurons	0.403085	0.449439	0.09	0.07	0.12	0.08	0.06	0.64
10885370	NNLS	Neurons	0.354369	0.437683	0.09	0.07	0.12	0.08	0.06	0.64
10901987	NNLS	Neurons	0.360715	0.374452	0.09	0.07	0.12	0.08	0.06	0.64
10929637	NNLS	Neurons	0.393859	0.498069	0.09	0.07	0.12	0.08	0.06	0.64
11157783	NNLS	Neurons	0.364367	0.464319	0.09	0.07	0.12	0.08	0.06	0.64
11200645	NNLS	Neurons	0.319089	0.39572	0.09	0.07	0.12	0.08	0.06	0.64
11259716	NNLS	Neurons	0.364672	0.453052	0.09	0.07	0.12	0.08	0.06	0.64
11302830	NNLS	Neurons	0.316887	0.426636	0.09	0.07	0.12	0.08	0.06	0.64
11326252	NNLS	Neurons	0.349534	0.457336	0.09	0.07	0.12	0.08	0.06	0.64
11327005	NNLS	Neurons	0.345047	0.504115	0.09	0.07	0.12	0.08	0.06	0.64
11336574	NNLS	Neurons	0.381905	0.465261	0.09	0.07	0.12	0.08	0.06	0.64
11342432	NNLS	Neurons	0.384286	0.467345	0.09	0.07	0.12	0.08	0.06	0.64
11395417	NNLS	Neurons	0.416903	0.556896	0.09	0.07	0.12	0.08	0.06	0.64
11399321	NNLS	Neurons	0.380941	0.533232	0.09	0.07	0.12	0.08	0.06	0.64
11430815	NNLS	Neurons	0.364259	0.506662	0.09	0.07	0.12	0.08	0.06	0.64
11440263	NNLS	Neurons	0.375216	0.481434	0.09	0.07	0.12	0.08	0.06	0.64
11453772	NNLS	Neurons	0.416852	0.485129	0.09	0.07	0.12	0.08	0.06	0.64
11455530	NNLS	Neurons	0.380595	0.388891	0.09	0.07	0.12	0.08	0.06	0.64
10101589	NNLS	Oligodendrocytes	0.150866	0.0929632	0.14	0.12	0.14	0.08	0.06	0.64
10203224	NNLS	Oligodendrocytes	0.284458	0.0907679	0.14	0.12	0.14	0.08	0.06	0.64
10208143	NNLS	Oligodendrocytes	0.300198	0.11616	0.14	0.12	0.14	0.08	0.06	0.64
10222853	NNLS	Oligodendrocytes	0.23175	0.133388	0.14	0.12	0.14	0.08	0.06	0.64
10249336	NNLS	Oligodendrocytes	0.297299	0.132596	0.14	0.12	0.14	0.08	0.06	0.64
10253148	NNLS	Oligodendrocytes	0.156983	0.120144	0.14	0.12	0.14	0.08	0.06	0.64
10260309	NNLS	Oligodendrocytes	0.308801	0.182054	0.14	0.12	0.14	0.08	0.06	0.64
10288185	NNLS	Oligodendrocytes	0.21946	0.0900357	0.14	0.12	0.14	0.08	0.06	0.64
10290427	NNLS	Oligodendrocytes	0.262953	0.0701618	0.14	0.12	0.14	0.08	0.06	0.64
10292311	NNLS	Oligodendrocytes	0.287625	0.136408	0.14	0.12	0.14	0.08	0.06	0.64
10345561	NNLS	Oligodendrocytes	0.234552	0.0857847	0.14	0.12	0.14	0.08	0.06	0.64
10383017	NNLS	Oligodendrocytes	0.241386	0.111869	0.14	0.12	0.14	0.08	0.06	0.64
10394182	NNLS	Oligodendrocytes	0.260799	0.144049	0.14	0.12	0.14	0.08	0.06	0.64
10395197	NNLS	Oligodendrocytes	0.245402	0.148621	0.14	0.12	0.14	0.08	0.06	0.64
10424475	NNLS	Oligodendrocytes	0.247172	0.136187	0.14	0.12	0.14	0.08	0.06	0.64
10433070	NNLS	Oligodendrocytes	0.179502	0.137652	0.14	0.12	0.14	0.08	0.06	0.64
10435090	NNLS	Oligodendrocytes	0.257391	0.152708	0.14	0.12	0.14	0.08	0.06	0.64
10436131	NNLS	Oligodendrocytes	0.292732	0.0900726	0.14	0.12	0.14	0.08	0.06	0.64
10447620	NNLS	Oligodendrocytes	0.304001	0.108709	0.14	0.12	0.14	0.08	0.06	0.64
10460587	NNLS	Oligodendrocytes	0.294778	0.1074	0.14	0.12	0.14	0.08	0.06	0.64
10473384	NNLS	Oligodendrocytes	0.251174	0.109935	0.14	0.12	0.14	0.08	0.06	0.64
10478041	NNLS	Oligodendrocytes	0.325356	0.0731674	0.14	0.12	0.14	0.08	0.06	0.64
10480383	NNLS	Oligodendrocytes	0.316474	0.137612	0.14	0.12	0.14	0.08	0.06	0.64
10490993	NNLS	Oligodendrocytes	0.253718	0.113961	0.14	0.12	0.14	0.08	0.06	0.64
10502798	NNLS	Oligodendrocytes	0.187029	0.166423	0.14	0.12	0.14	0.08	0.06	0.64
10510090	NNLS	Oligodendrocytes	0.154646	0.09159	0.14	0.12	0.14	0.08	0.06	0.64
10516762	NNLS	Oligodendrocytes	0.27431	0.174482	0.14	0.12	0.14	0.08	0.06	0.64
10551157	NNLS	Oligodendrocytes	0.319218	0.186947	0.14	0.12	0.14	0.08	0.06	0.64
10557081	NNLS	Oligodendrocytes	0.34208	0.166757	0.14	0.12	0.14	0.08	0.06	0.64
10669174	NNLS	Oligodendrocytes	0.363609	0.127764	0.14	0.12	0.14	0.08	0.06	0.64
10684501	NNLS	Oligodendrocytes	0.287956	0.142593	0.14	0.12	0.14	0.08	0.06	0.64
10850171	NNLS	Oligodendrocytes	0.253697	0.0998601	0.14	0.12	0.14	0.08	0.06	0.64
10885370	NNLS	Oligodendrocytes	0.340471	0.0956204	0.14	0.12	0.14	0.08	0.06	0.64
10901987	NNLS	Oligodendrocytes	0.251162	0.187795	0.14	0.12	0.14	0.08	0.06	0.64
10929637	NNLS	Oligodendrocytes	0.270416	0.133528	0.14	0.12	0.14	0.08	0.06	0.64
11157783	NNLS	Oligodendrocytes	0.248175	0.140309	0.14	0.12	0.14	0.08	0.06	0.64
11200645	NNLS	Oligodendrocytes	0.329399	0.133526	0.14	0.12	0.14	0.08	0.06	0.64
11259716	NNLS	Oligodendrocytes	0.329583	0.172712	0.14	0.12	0.14	0.08	0.06	0.64
11302830	NNLS	Oligodendrocytes	0.258397	0.133498	0.14	0.12	0.14	0.08	0.06	0.64
11326252	NNLS	Oligodendrocytes	0.288848	0.16937	0.14	0.12	0.14	0.08	0.06	0.64
11327005	NNLS	Oligodendrocytes	0.3438	0.0742831	0.14	0.12	0.14	0.08	0.06	0.64
11336574	NNLS	Oligodendrocytes	0.233521	0.116667	0.14	0.12	0.14	0.08	0.06	0.64
11342432	NNLS	Oligodendrocytes	0.260012	0.0946309	0.14	0.12	0.14	0.08	0.06	0.64
11395417	NNLS	Oligodendrocytes	0.201284	0.132415	0.14	0.12	0.14	0.08	0.06	0.64
11399321	NNLS	Oligodendrocytes	0.24855	0.0955895	0.14	0.12	0.14	0.08	0.06	0.64
11430815	NNLS	Oligodendrocytes	0.283441	0.122953	0.14	0.12	0.14	0.08	0.06	0.64
11440263	NNLS	Oligodendrocytes	0.265802	0.0704297	0.14	0.12	0.14	0.08	0.06	0.64
11453772	NNLS	Oligodendrocytes	0.220038	0.1101	0.14	0.12	0.14	0.08	0.06	0.64
11455530	NNLS	Oligodendrocytes	0.225493	0.0701396	0.14	0.12	0.14	0.08	0.06	0.64
10101589	Houseman	Astrocytes	0.22942	0.236417	0.04	0.04	0.28	0.14	0.11	0.46
10203224	Houseman	Astrocytes	0.158198	0.133397	0.04	0.04	0.28	0.14	0.11	0.46
10208143	Houseman	Astrocytes	0.166005	0.177497	0.04	0.04	0.28	0.14	0.11	0.46
10222853	Houseman	Astrocytes	0.221269	0.167242	0.04	0.04	0.28	0.14	0.11	0.46
10249336	Houseman	Astrocytes	0.149608	0.142442	0.04	0.04	0.28	0.14	0.11	0.46
10253148	Houseman	Astrocytes	0.213823	0.187324	0.04	0.04	0.28	0.14	0.11	0.46
10260309	Houseman	Astrocytes	0.116491	0.113416	0.04	0.04	0.28	0.14	0.11	0.46
10288185	Houseman	Astrocytes	0.195674	0.113596	0.04	0.04	0.28	0.14	0.11	0.46
10290427	Houseman	Astrocytes	0.178779	0.226537	0.04	0.04	0.28	0.14	0.11	0.46
10292311	Houseman	Astrocytes	0.150092	0.200365	0.04	0.04	0.28	0.14	0.11	0.46
10345561	Houseman	Astrocytes	0.169293	0.213802	0.04	0.04	0.28	0.14	0.11	0.46
10383017	Houseman	Astrocytes	0.18104	0.12324	0.04	0.04	0.28	0.14	0.11	0.46
10394182	Houseman	Astrocytes	0.173947	0.119681	0.04	0.04	0.28	0.14	0.11	0.46
10395197	Houseman	Astrocytes	0.191889	0.164678	0.04	0.04	0.28	0.14	0.11	0.46
10424475	Houseman	Astrocytes	0.258035	0.179979	0.04	0.04	0.28	0.14	0.11	0.46
10433070	Houseman	Astrocytes	0.297705	0.169654	0.04	0.04	0.28	0.14	0.11	0.46
10435090	Houseman	Astrocytes	0.212743	0.163096	0.04	0.04	0.28	0.14	0.11	0.46
10436131	Houseman	Astrocytes	0.131869	0.147382	0.04	0.04	0.28	0.14	0.11	0.46
10447620	Houseman	Astrocytes	0.143419	0.195638	0.04	0.04	0.28	0.14	0.11	0.46
10460587	Houseman	Astrocytes	0.160312	0.179593	0.04	0.04	0.28	0.14	0.11	0.46
10473384	Houseman	Astrocytes	0.213063	0.167387	0.04	0.04	0.28	0.14	0.11	0.46
10478041	Houseman	Astrocytes	0.069823	0.152429	0.04	0.04	0.28	0.14	0.11	0.46
10480383	Houseman	Astrocytes	0.141489	0.193758	0.04	0.04	0.28	0.14	0.11	0.46
10490993	Houseman	Astrocytes	0.163115	0.113836	0.04	0.04	0.28	0.14	0.11	0.46
10502798	Houseman	Astrocytes	0.197931	0.130225	0.04	0.04	0.28	0.14	0.11	0.46
10510090	Houseman	Astrocytes	0.22014	0.235573	0.04	0.04	0.28	0.14	0.11	0.46
10516762	Houseman	Astrocytes	0.164736	0.167601	0.04	0.04	0.28	0.14	0.11	0.46
10551157	Houseman	Astrocytes	0.126033	0.105495	0.04	0.04	0.28	0.14	0.11	0.46
10557081	Houseman	Astrocytes	0.134278	0.143096	0.04	0.04	0.28	0.14	0.11	0.46
10669174	Houseman	Astrocytes	0.104601	0.154296	0.04	0.04	0.28	0.14	0.11	0.46
10684501	Houseman	Astrocytes	0.125453	0.16142	0.04	0.04	0.28	0.14	0.11	0.46
10850171	Houseman	Astrocytes	0.165555	0.197472	0.04	0.04	0.28	0.14	0.11	0.46
10885370	Houseman	Astrocytes	0.10776	0.148984	0.04	0.04	0.28	0.14	0.11	0.46
10901987	Houseman	Astrocytes	0.148524	0.138885	0.04	0.04	0.28	0.14	0.11	0.46
10929637	Houseman	Astrocytes	0.144502	0.161797	0.04	0.04	0.28	0.14	0.11	0.46
11157783	Houseman	Astrocytes	0.185317	0.151764	0.04	0.04	0.28	0.14	0.11	0.46
11200645	Houseman	Astrocytes	0.132499	0.146157	0.04	0.04	0.28	0.14	0.11	0.46
11259716	Houseman	Astrocytes	0.13912	0.162143	0.04	0.04	0.28	0.14	0.11	0.46
11302830	Houseman	Astrocytes	0.217354	0.152591	0.04	0.04	0.28	0.14	0.11	0.46
11326252	Houseman	Astrocytes	0.149648	0.121584	0.04	0.04	0.28	0.14	0.11	0.46
11327005	Houseman	Astrocytes	0.0907574	0.190128	0.04	0.04	0.28	0.14	0.11	0.46
11336574	Houseman	Astrocytes	0.193641	0.187553	0.04	0.04	0.28	0.14	0.11	0.46
11342432	Houseman	Astrocytes	0.165447	0.191248	0.04	0.04	0.28	0.14	0.11	0.46
11395417	Houseman	Astrocytes	0.218542	0.101961	0.04	0.04	0.28	0.14	0.11	0.46
11399321	Houseman	Astrocytes	0.195076	0.109722	0.04	0.04	0.28	0.14	0.11	0.46
11430815	Houseman	Astrocytes	0.194367	0.150323	0.04	0.04	0.28	0.14	0.11	0.46
11440263	Houseman	Astrocytes	0.161494	0.191678	0.04	0.04	0.28	0.14	0.11	0.46
11453772	Houseman	Astrocytes	0.202429	0.167412	0.04	0.04	0.28	0.14	0.11	0.46
11455530	Houseman	Astrocytes	0.234643	0.192717	0.04	0.04	0.28	0.14	0.11	0.46
10101589	Houseman	Microglia	0	0.108653	0.08	0.07	0.21	0.14	0.11	0.46
10203224	Houseman	Microglia	6.8933e-18	0.0998593	0.08	0.07	0.21	0.14	0.11	0.46
10208143	Houseman	Microglia	0	0.108438	0.08	0.07	0.21	0.14	0.11	0.46
10222853	Houseman	Microglia	0	0.0744781	0.08	0.07	0.21	0.14	0.11	0.46
10249336	Houseman	Microglia	0	0.0819002	0.08	0.07	0.21	0.14	0.11	0.46
10253148	Houseman	Microglia	0	0.0810773	0.08	0.07	0.21	0.14	0.11	0.46
10260309	Houseman	Microglia	0	0.0834513	0.08	0.07	0.21	0.14	0.11	0.46
10288185	Houseman	Microglia	0	0.0825621	0.08	0.07	0.21	0.14	0.11	0.46
10290427	Houseman	Microglia	0	0.130202	0.08	0.07	0.21	0.14	0.11	0.46
10292311	Houseman	Microglia	0	0.0648623	0.08	0.07	0.21	0.14	0.11	0.46
10345561	Houseman	Microglia	0	0.086826	0.08	0.07	0.21	0.14	0.11	0.46
10383017	Houseman	Microglia	0	0.0654908	0.08	0.07	0.21	0.14	0.11	0.46
10394182	Houseman	Microglia	0	0.0919132	0.08	0.07	0.21	0.14	0.11	0.46
10395197	Houseman	Microglia	0	0.0922609	0.08	0.07	0.21	0.14	0.11	0.46
10424475	Houseman	Microglia	0	0.10003	0.08	0.07	0.21	0.14	0.11	0.46
10433070	Houseman	Microglia	0.0271742	0.140685	0.08	0.07	0.21	0.14	0.11	0.46
10435090	Houseman	Microglia	6.8917e-18	0.0933636	0.08	0.07	0.21	0.14	0.11	0.46
10436131	Houseman	Microglia	0	0.0916398	0.08	0.07	0.21	0.14	0.11	0.46
10447620	Houseman	Microglia	0	0.0512389	0.08	0.07	0.21	0.14	0.11	0.46
10460587	Houseman	Microglia	0	0.0619093	0.08	0.07	0.21	0.14	0.11	0.46
10473384	Houseman	Microglia	0	0.099227	0.08	0.07	0.21	0.14	0.11	0.46
10478041	Houseman	Microglia	0	0.0811917	0.08	0.07	0.21	0.14	0.11	0.46
10480383	Houseman	Microglia	0	0.0823336	0.08	0.07	0.21	0.14	0.11	0.46
10490993	Houseman	Microglia	0	0.0692714	0.08	0.07	0.21	0.14	0.11	0.46
10502798	Houseman	Microglia	0.018663	0.121597	0.08	0.07	0.21	0.14	0.11	0.46
10510090	Houseman	Microglia	0.0280667	0.118267	0.08	0.07	0.21	0.14	0.11	0.46
10516762	Houseman	Microglia	0	0.0469957	0.08	0.07	0.21	0.14	0.11	0.46
10551157	Houseman	Microglia	0	0.0897594	0.08	0.07	0.21	0.14	0.11	0.46
10557081	Houseman	Microglia	0	0.0623317	0.08	0.07	0.21	0.14	0.11	0.46
10669174	Houseman	Microglia	0	0.0855044	0.08	0.07	0.21	0.14	0.11	0.46
10684501	Houseman	Microglia	0	0.079137	0.08	0.07	0.21	0.14	0.11	0.46
10850171	Houseman	Microglia	0	0.0798389	0.08	0.07	0.21	0.14	0.11	0.46
10885370	Houseman	Microglia	0	0.121171	0.08	0.07	0.21	0.14	0.11	0.46
10901987	Houseman	Microglia	0	0.121014	0.08	0.07	0.21	0.14	0.11	0.46
10929637	Houseman	Microglia	0	0.0616573	0.08	0.07	0.21	0.14	0.11	0.46
11157783	Houseman	Microglia	0	0.102951	0.08	0.07	0.21	0.14	0.11	0.46
11200645	Houseman	Microglia	0	0.154455	0.08	0.07	0.21	0.14	0.11	0.46
11259716	Houseman	Microglia	0	0.0653637	0.08	0.07	0.21	0.14	0.11	0.46
11302830	Houseman	Microglia	0	0.112912	0.08	0.07	0.21	0.14	0.11	0.46
11326252	Houseman	Microglia	0	0.085649	0.08	0.07	0.21	0.14	0.11	0.46
11327005	Houseman	Microglia	0	0.0610036	0.08	0.07	0.21	0.14	0.11	0.46
11336574	Houseman	Microglia	0	0.063542	0.08	0.07	0.21	0.14	0.11	0.46
11342432	Houseman	Microglia	0	0.095394	0.08	0.07	0.21	0.14	0.11	0.46
11395417	Houseman	Microglia	6.8916e-18	0.0585166	0.08	0.07	0.21	0.14	0.11	0.46
11399321	Houseman	Microglia	0	0.0851236	0.08	0.07	0.21	0.14	0.11	0.46
11430815	Houseman	Microglia	0	0.0788096	0.08	0.07	0.21	0.14	0.11	0.46
11440263	Houseman	Microglia	0	0.109788	0.08	0.07	0.21	0.14	0.11	0.46
11453772	Houseman	Microglia	0	0.0655222	0.08	0.07	0.21	0.14	0.11	0.46
11455530	Houseman	Microglia	0	0.1785	0.08	0.07	0.21	0.14	0.11	0.46
10101589	Houseman	Neurons	0.636559	0.329412	0.15	0.13	0.12	0.14	0.11	0.46
10203224	Houseman	Neurons	0.362454	0.523511	0.15	0.13	0.12	0.14	0.11	0.46
10208143	Houseman	Neurons	0.356868	0.378295	0.15	0.13	0.12	0.14	0.11	0.46
10222853	Houseman	Neurons	0.399973	0.435093	0.15	0.13	0.12	0.14	0.11	0.46
10249336	Houseman	Neurons	0.372143	0.484768	0.15	0.13	0.12	0.14	0.11	0.46
10253148	Houseman	Neurons	0.572793	0.465662	0.15	0.13	0.12	0.14	0.11	0.46
10260309	Houseman	Neurons	0.36505	0.476164	0.15	0.13	0.12	0.14	0.11	0.46
10288185	Houseman	Neurons	0.411009	0.478133	0.15	0.13	0.12	0.14	0.11	0.46
10290427	Houseman	Neurons	0.388486	0.429138	0.15	0.13	0.12	0.14	0.11	0.46
10292311	Houseman	Neurons	0.381062	0.461412	0.15	0.13	0.12	0.14	0.11	0.46
10345561	Houseman	Neurons	0.458454	0.477193	0.15	0.13	0.12	0.14	0.11	0.46
10383017	Houseman	Neurons	0.347983	0.449789	0.15	0.13	0.12	0.14	0.11	0.46
10394182	Houseman	Neurons	0.429386	0.474479	0.15	0.13	0.12	0.14	0.11	0.46
10395197	Houseman	Neurons	0.390734	0.458019	0.15	0.13	0.12	0.14	0.11	0.46
10424475	Houseman	Neurons	0.360909	0.455971	0.15	0.13	0.12	0.14	0.11	0.46
10433070	Houseman	Neurons	0.349171	0.407681	0.15	0.13	0.12	0.14	0.11	0.46
10435090	Houseman	Neurons	0.331776	0.406143	0.15	0.13	0.12	0.14	0.11	0.46
10436131	Houseman	Neurons	0.394821	0.456891	0.15	0.13	0.12	0.14	0.11	0.46
10447620	Houseman	Neurons	0.414058	0.433574	0.15	0.13	0.12	0.14	0.11	0.46
10460587	Houseman	Neurons	0.313385	0.51354	0.15	0.13	0.12	0.14	0.11	0.46
10473384	Houseman	Neurons	0.334514	0.418719	0.15	0.13	0.12	0.14	0.11	0.46
10478041	Houseman	Neurons	0.365237	0.525448	0.15	0.13	0.12	0.14	0.11	0.46
10480383	Houseman	Neurons	0.310335	0.452446	0.15	0.13	0.12	0.14	0.11	0.46
10490993	Houseman	Neurons	0.343974	0.540607	0.15	0.13	0.12	0.14	0.11	0.46
10502798	Houseman	Neurons	0.427473	0.42413	0.15	0.13	0.12	0.14	0.11	0.46
10510090	Houseman	Neurons	0.493116	0.404473	0.15	0.13	0.12	0.14	0.11	0.46
10516762	Houseman	Neurons	0.366719	0.465257	0.15	0.13	0.12	0.14	0.11	0.46
10551157	Houseman	Neurons	0.326952	0.423547	0.15	0.13	0.12	0.14	0.11	0.46
10557081	Houseman	Neurons	0.284218	0.468934	0.15	0.13	0.12	0.14	0.11	0.46
10669174	Houseman	Neurons	0.263468	0.459698	0.15	0.13	0.12	0.14	0.11	0.46
10684501	Houseman	Neurons	0.390529	0.440453	0.15	0.13	0.12	0.14	0.11	0.46
10850171	Houseman	Neurons	0.432819	0.449439	0.15	0.13	0.12	0.14	0.11	0.46
10885370	Houseman	Neurons	0.312023	0.437683	0.15	0.13	0.12	0.14	0.11	0.46
10901987	Houseman	Neurons	0.366603	0.374452	0.15	0.13	0.12	0.14	0.11	0.46
10929637	Houseman	Neurons	0.426905	0.498069	0.15	0.13	0.12	0.14	0.11	0.46
11157783	Houseman	Neurons	0.395212	0.464319	0.15	0.13	0.12	0.14	0.11	0.46
11200645	Houseman	Neurons	0.279304	0.39572	0.15	0.13	0.12	0.14	0.11	0.46
11259716	Houseman	Neurons	0.344203	0.453052	0.15	0.13	0.12	0.14	0.11	0.46
11302830	Houseman	Neurons	0.275412	0.426636	0.15	0.13	0.12	0.14	0.11	0.46
11326252	Houseman	Neurons	0.349219	0.457336	0.15	0.13	0.12	0.14	0.11	0.46
11327005	Houseman	Neurons	0.308235	0.504115	0.15	0.13	0.12	0.14	0.11	0.46
11336574	Houseman	Neurons	0.43549	0.465261	0.15	0.13	0.12	0.14	0.11	0.46
11342432	Houseman	Neurons	0.436421	0.467345	0.15	0.13	0.12	0.14	0.11	0.46
11395417	Houseman	Neurons	0.501275	0.556896	0.15	0.13	0.12	0.14	0.11	0.46
11399321	Houseman	Neurons	0.431023	0.533232	0.15	0.13	0.12	0.14	0.11	0.46
11430815	Houseman	Neurons	0.374945	0.506662	0.15	0.13	0.12	0.14	0.11	0.46
11440263	Houseman	Neurons	0.407431	0.481434	0.15	0.13	0.12	0.14	0.11	0.46
11453772	Houseman	Neurons	0.471326	0.485129	0.15	0.13	0.12	0.14	0.11	0.46
11455530	Houseman	Neurons	0.406129	0.388891	0.15	0.13	0.12	0.14	0.11	0.46
10101589	Houseman	Oligodendrocytes	0.10939	0.0929632	0.25	0.23	0.16	0.14	0.11	0.46
10203224	Houseman	Oligodendrocytes	0.459346	0.0907679	0.25	0.23	0.16	0.14	0.11	0.46
10208143	Houseman	Oligodendrocytes	0.448926	0.11616	0.25	0.23	0.16	0.14	0.11	0.46
10222853	Houseman	Oligodendrocytes	0.32621	0.133388	0.25	0.23	0.16	0.14	0.11	0.46
10249336	Houseman	Oligodendrocytes	0.460968	0.132596	0.25	0.23	0.16	0.14	0.11	0.46
10253148	Houseman	Oligodendrocytes	0.106439	0.120144	0.25	0.23	0.16	0.14	0.11	0.46
10260309	Houseman	Oligodendrocytes	0.485722	0.182054	0.25	0.23	0.16	0.14	0.11	0.46
10288185	Houseman	Oligodendrocytes	0.270019	0.0900357	0.25	0.23	0.16	0.14	0.11	0.46
10290427	Houseman	Oligodendrocytes	0.367428	0.0701618	0.25	0.23	0.16	0.14	0.11	0.46
10292311	Houseman	Oligodendrocytes	0.43746	0.136408	0.25	0.23	0.16	0.14	0.11	0.46
10345561	Houseman	Oligodendrocytes	0.316171	0.0857847	0.25	0.23	0.16	0.14	0.11	0.46
10383017	Houseman	Oligodendrocytes	0.348483	0.111869	0.25	0.23	0.16	0.14	0.11	0.46
10394182	Houseman	Oligodendrocytes	0.374945	0.144049	0.25	0.23	0.16	0.14	0.11	0.46
10395197	Houseman	Oligodendrocytes	0.355857	0.148621	0.25	0.23	0.16	0.14	0.11	0.46
10424475	Houseman	Oligodendrocytes	0.37022	0.136187	0.25	0.23	0.16	0.14	0.11	0.46
10433070	Houseman	Oligodendrocytes	0.202479	0.137652	0.25	0.23	0.16	0.14	0.11	0.46
10435090	Houseman	Oligodendrocytes	0.392262	0.152708	0.25	0.23	0.16	0.14	0.11	0.46
10436131	Houseman	Oligodendrocytes	0.456345	0.0900726	0.25	0.23	0.16	0.14	0.11	0.46
10447620	Houseman	Oligodendrocytes	0.442522	0.108709	0.25	0.23	0.16	0.14	0.11	0.46
10460587	Houseman	Oligodendrocytes	0.487178	0.1074	0.25	0.23	0.16	0.14	0.11	0.46
10473384	Houseman	Oligodendrocytes	0.387385	0.109935	0.25	0.23	0.16	0.14	0.11	0.46
10478041	Houseman	Oligodendrocytes	0.564404	0.0731674	0.25	0.23	0.16	0.14	0.11	0.46
10480383	Houseman	Oligodendrocytes	0.537068	0.137612	0.25	0.23	0.16	0.14	0.11	0.46
10490993	Houseman	Oligodendrocytes	0.403689	0.113961	0.25	0.23	0.16	0.14	0.11	0.46
10502798	Houseman	Oligodendrocytes	0.197798	0.166423	0.25	0.23	0.16	0.14	0.11	0.46
10510090	Houseman	Oligodendrocytes	0.114808	0.09159	0.25	0.23	0.16	0.14	0.11	0.46
10516762	Houseman	Oligodendrocytes	0.428509	0.174482	0.25	0.23	0.16	0.14	0.11	0.46
10551157	Houseman	Oligodendrocytes	0.546364	0.186947	0.25	0.23	0.16	0.14	0.11	0.46
10557081	Houseman	Oligodendrocytes	0.569615	0.166757	0.25	0.23	0.16	0.14	0.11	0.46
10669174	Houseman	Oligodendrocytes	0.63193	0.127764	0.25	0.23	0.16	0.14	0.11	0.46
10684501	Houseman	Oligodendrocytes	0.446659	0.142593	0.25	0.23	0.16	0.14	0.11	0.46
10850171	Houseman	Oligodendrocytes	0.370723	0.0998601	0.25	0.23	0.16	0.14	0.11	0.46
10885370	Houseman	Oligodendrocytes	0.580217	0.0956204	0.25	0.23	0.16	0.14	0.11	0.46
10901987	Houseman	Oligodendrocytes	0.366176	0.187795	0.25	0.23	0.16	0.14	0.11	0.46
10929637	Houseman	Oligodendrocytes	0.378038	0.133528	0.25	0.23	0.16	0.14	0.11	0.46
11157783	Houseman	Oligodendrocytes	0.339178	0.140309	0.25	0.23	0.16	0.14	0.11	0.46
11200645	Houseman	Oligodendrocytes	0.561006	0.133526	0.25	0.23	0.16	0.14	0.11	0.46
11259716	Houseman	Oligodendrocytes	0.516676	0.172712	0.25	0.23	0.16	0.14	0.11	0.46
11302830	Houseman	Oligodendrocytes	0.391999	0.133498	0.25	0.23	0.16	0.14	0.11	0.46
11326252	Houseman	Oligodendrocytes	0.450273	0.16937	0.25	0.23	0.16	0.14	0.11	0.46
11327005	Houseman	Oligodendrocytes	0.591083	0.0742831	0.25	0.23	0.16	0.14	0.11	0.46
11336574	Houseman	Oligodendrocytes	0.314302	0.116667	0.25	0.23	0.16	0.14	0.11	0.46
11342432	Houseman	Oligodendrocytes	0.364132	0.0946309	0.25	0.23	0.16	0.14	0.11	0.46
11395417	Houseman	Oligodendrocytes	0.223303	0.132415	0.25	0.23	0.16	0.14	0.11	0.46
11399321	Houseman	Oligodendrocytes	0.341682	0.0955895	0.25	0.23	0.16	0.14	0.11	0.46
11430815	Houseman	Oligodendrocytes	0.404017	0.122953	0.25	0.23	0.16	0.14	0.11	0.46
11440263	Houseman	Oligodendrocytes	0.369948	0.0704297	0.25	0.23	0.16	0.14	0.11	0.46
11453772	Houseman	Oligodendrocytes	0.265587	0.1101	0.25	0.23	0.16	0.14	0.11	0.46
11455530	Houseman	Oligodendrocytes	0.300374	0.0701396	0.25	0.23	0.16	0.14	0.11	0.46
10101589	Houseman	Astrocytes	0.236465	0.236417	0.04	0.04	0.28	0.14	0.11	0.46
10203224	Houseman	Astrocytes	0.165224	0.133397	0.04	0.04	0.28	0.14	0.11	0.46
10208143	Houseman	Astrocytes	0.172041	0.177497	0.04	0.04	0.28	0.14	0.11	0.46
10222853	Houseman	Astrocytes	0.21872	0.167242	0.04	0.04	0.28	0.14	0.11	0.46
10249336	Houseman	Astrocytes	0.158732	0.142442	0.04	0.04	0.28	0.14	0.11	0.46
10253148	Houseman	Astrocytes	0.218247	0.187324	0.04	0.04	0.28	0.14	0.11	0.46
10260309	Houseman	Astrocytes	0.128927	0.113416	0.04	0.04	0.28	0.14	0.11	0.46
10288185	Houseman	Astrocytes	0.201581	0.113596	0.04	0.04	0.28	0.14	0.11	0.46
10290427	Houseman	Astrocytes	0.186994	0.226537	0.04	0.04	0.28	0.14	0.11	0.46
10292311	Houseman	Astrocytes	0.159459	0.200365	0.04	0.04	0.28	0.14	0.11	0.46
10345561	Houseman	Astrocytes	0.177477	0.213802	0.04	0.04	0.28	0.14	0.11	0.46
10383017	Houseman	Astrocytes	0.18628	0.12324	0.04	0.04	0.28	0.14	0.11	0.46
10394182	Houseman	Astrocytes	0.181259	0.119681	0.04	0.04	0.28	0.14	0.11	0.46
10395197	Houseman	Astrocytes	0.199618	0.164678	0.04	0.04	0.28	0.14	0.11	0.46
10424475	Houseman	Astrocytes	0.257446	0.179979	0.04	0.04	0.28	0.14	0.11	0.46
10433070	Houseman	Astrocytes	0.287432	0.169654	0.04	0.04	0.28	0.14	0.11	0.46
10435090	Houseman	Astrocytes	0.214594	0.163096	0.04	0.04	0.28	0.14	0.11	0.46
10436131	Houseman	Astrocytes	0.143301	0.147382	0.04	0.04	0.28	0.14	0.11	0.46
10447620	Houseman	Astrocytes	0.153542	0.195638	0.04	0.04	0.28	0.14	0.11	0.46
10460587	Houseman	Astrocytes	0.168101	0.179593	0.04	0.04	0.28	0.14	0.11	0.46
10473384	Houseman	Astrocytes	0.211907	0.167387	0.04	0.04	0.28	0.14	0.11	0.46
10478041	Houseman	Astrocytes	0.0832803	0.152429	0.04	0.04	0.28	0.14	0.11	0.46
10480383	Houseman	Astrocytes	0.151114	0.193758	0.04	0.04	0.28	0.14	0.11	0.46
10490993	Houseman	Astrocytes	0.168647	0.113836	0.04	0.04	0.28	0.14	0.11	0.46
10502798	Houseman	Astrocytes	0.196837	0.130225	0.04	0.04	0.28	0.14	0.11	0.46
10510090	Houseman	Astrocytes	0.219093	0.235573	0.04	0.04	0.28	0.14	0.11	0.46
10516762	Houseman	Astrocytes	0.173892	0.167601	0.04	0.04	0.28	0.14	0.11	0.46
10551157	Houseman	Astrocytes	0.138028	0.105495	0.04	0.04	0.28	0.14	0.11	0.46
10557081	Houseman	Astrocytes	0.146257	0.143096	0.04	0.04	0.28	0.14	0.11	0.46
10669174	Houseman	Astrocytes	0.126745	0.154296	0.04	0.04	0.28	0.14	0.11	0.46
10684501	Houseman	Astrocytes	0.138783	0.16142	0.04	0.04	0.28	0.14	0.11	0.46
10850171	Houseman	Astrocytes	0.173767	0.197472	0.04	0.04	0.28	0.14	0.11	0.46
10885370	Houseman	Astrocytes	0.126469	0.148984	0.04	0.04	0.28	0.14	0.11	0.46
10901987	Houseman	Astrocytes	0.15547	0.138885	0.04	0.04	0.28	0.14	0.11	0.46
10929637	Houseman	Astrocytes	0.154912	0.161797	0.04	0.04	0.28	0.14	0.11	0.46
11157783	Houseman	Astrocytes	0.191767	0.151764	0.04	0.04	0.28	0.14	0.11	0.46
11200645	Houseman	Astrocytes	0.140234	0.146157	0.04	0.04	0.28	0.14	0.11	0.46
11259716	Houseman	Astrocytes	0.156227	0.162143	0.04	0.04	0.28	0.14	0.11	0.46
11302830	Houseman	Astrocytes	0.216802	0.152591	0.04	0.04	0.28	0.14	0.11	0.46
11326252	Houseman	Astrocytes	0.159291	0.121584	0.04	0.04	0.28	0.14	0.11	0.46
11327005	Houseman	Astrocytes	0.105592	0.190128	0.04	0.04	0.28	0.14	0.11	0.46
11336574	Houseman	Astrocytes	0.198156	0.187553	0.04	0.04	0.28	0.14	0.11	0.46
11342432	Houseman	Astrocytes	0.175687	0.191248	0.04	0.04	0.28	0.14	0.11	0.46
11395417	Houseman	Astrocytes	0.220498	0.101961	0.04	0.04	0.28	0.14	0.11	0.46
11399321	Houseman	Astrocytes	0.19894	0.109722	0.04	0.04	0.28	0.14	0.11	0.46
11430815	Houseman	Astrocytes	0.199354	0.150323	0.04	0.04	0.28	0.14	0.11	0.46
11440263	Houseman	Astrocytes	0.170514	0.191678	0.04	0.04	0.28	0.14	0.11	0.46
11453772	Houseman	Astrocytes	0.206236	0.167412	0.04	0.04	0.28	0.14	0.11	0.46
11455530	Houseman	Astrocytes	0.23364	0.192717	0.04	0.04	0.28	0.14	0.11	0.46
10101589	Houseman	Microglia	0.00295102	0.108653	0.08	0.07	0.21	0.14	0.11	0.46
10203224	Houseman	Microglia	0	0.0998593	0.08	0.07	0.21	0.14	0.11	0.46
10208143	Houseman	Microglia	0	0.108438	0.08	0.07	0.21	0.14	0.11	0.46
10222853	Houseman	Microglia	0.0235437	0.0744781	0.08	0.07	0.21	0.14	0.11	0.46
10249336	Houseman	Microglia	0	0.0819002	0.08	0.07	0.21	0.14	0.11	0.46
10253148	Houseman	Microglia	0.0228713	0.0810773	0.08	0.07	0.21	0.14	0.11	0.46
10260309	Houseman	Microglia	0	0.0834513	0.08	0.07	0.21	0.14	0.11	0.46
10288185	Houseman	Microglia	0	0.0825621	0.08	0.07	0.21	0.14	0.11	0.46
10290427	Houseman	Microglia	0	0.130202	0.08	0.07	0.21	0.14	0.11	0.46
10292311	Houseman	Microglia	0	0.0648623	0.08	0.07	0.21	0.14	0.11	0.46
10345561	Houseman	Microglia	0.00130228	0.086826	0.08	0.07	0.21	0.14	0.11	0.46
10383017	Houseman	Microglia	0.0041985	0.0654908	0.08	0.07	0.21	0.14	0.11	0.46
10394182	Houseman	Microglia	0	0.0919132	0.08	0.07	0.21	0.14	0.11	0.46
10395197	Houseman	Microglia	0	0.0922609	0.08	0.07	0.21	0.14	0.11	0.46
10424475	Houseman	Microglia	1.5234e-18	0.10003	0.08	0.07	0.21	0.14	0.11	0.46
10433070	Houseman	Microglia	0.0568818	0.140685	0.08	0.07	0.21	0.14	0.11	0.46
10435090	Houseman	Microglia	0	0.0933636	0.08	0.07	0.21	0.14	0.11	0.46
10436131	Houseman	Microglia	0	0.0916398	0.08	0.07	0.21	0.14	0.11	0.46
10447620	Houseman	Microglia	0	0.0512389	0.08	0.07	0.21	0.14	0.11	0.46
10460587	Houseman	Microglia	0	0.0619093	0.08	0.07	0.21	0.14	0.11	0.46
10473384	Houseman	Microglia	0	0.099227	0.08	0.07	0.21	0.14	0.11	0.46
10478041	Houseman	Microglia	0.00117789	0.0811917	0.08	0.07	0.21	0.14	0.11	0.46
10480383	Houseman	Microglia	0	0.0823336	0.08	0.07	0.21	0.14	0.11	0.46
10490993	Houseman	Microglia	0	0.0692714	0.08	0.07	0.21	0.14	0.11	0.46
10502798	Houseman	Microglia	0.044286	0.121597	0.08	0.07	0.21	0.14	0.11	0.46
10510090	Houseman	Microglia	0.0498453	0.118267	0.08	0.07	0.21	0.14	0.11	0.46
10516762	Houseman	Microglia	0	0.0469957	0.08	0.07	0.21	0.14	0.11	0.46
10551157	Houseman	Microglia	0	0.0897594	0.08	0.07	0.21	0.14	0.11	0.46
10557081	Houseman	Microglia	0	0.0623317	0.08	0.07	0.21	0.14	0.11	0.46
10669174	Houseman	Microglia	0	0.0855044	0.08	0.07	0.21	0.14	0.11	0.46
10684501	Houseman	Microglia	0	0.079137	0.08	0.07	0.21	0.14	0.11	0.46
10850171	Houseman	Microglia	0	0.0798389	0.08	0.07	0.21	0.14	0.11	0.46
10885370	Houseman	Microglia	0	0.121171	0.08	0.07	0.21	0.14	0.11	0.46
10901987	Houseman	Microglia	0.0025652	0.121014	0.08	0.07	0.21	0.14	0.11	0.46
10929637	Houseman	Microglia	0	0.0616573	0.08	0.07	0.21	0.14	0.11	0.46
11157783	Houseman	Microglia	0.0110153	0.102951	0.08	0.07	0.21	0.14	0.11	0.46
11200645	Houseman	Microglia	0.024655	0.154455	0.08	0.07	0.21	0.14	0.11	0.46
11259716	Houseman	Microglia	0	0.0653637	0.08	0.07	0.21	0.14	0.11	0.46
11302830	Houseman	Microglia	0.011478	0.112912	0.08	0.07	0.21	0.14	0.11	0.46
11326252	Houseman	Microglia	0	0.085649	0.08	0.07	0.21	0.14	0.11	0.46
11327005	Houseman	Microglia	0	0.0610036	0.08	0.07	0.21	0.14	0.11	0.46
11336574	Houseman	Microglia	0	0.063542	0.08	0.07	0.21	0.14	0.11	0.46
11342432	Houseman	Microglia	0	0.095394	0.08	0.07	0.21	0.14	0.11	0.46
11395417	Houseman	Microglia	0	0.0585166	0.08	0.07	0.21	0.14	0.11	0.46
11399321	Houseman	Microglia	0	0.0851236	0.08	0.07	0.21	0.14	0.11	0.46
11430815	Houseman	Microglia	0	0.0788096	0.08	0.07	0.21	0.14	0.11	0.46
11440263	Houseman	Microglia	0	0.109788	0.08	0.07	0.21	0.14	0.11	0.46
11453772	Houseman	Microglia	0	0.0655222	0.08	0.07	0.21	0.14	0.11	0.46
11455530	Houseman	Microglia	0	0.1785	0.08	0.07	0.21	0.14	0.11	0.46
10101589	Houseman	Neurons	0.603066	0.329412	0.15	0.13	0.12	0.14	0.11	0.46
10203224	Houseman	Neurons	0.351233	0.523511	0.15	0.13	0.12	0.14	0.11	0.46
10208143	Houseman	Neurons	0.344756	0.378295	0.15	0.13	0.12	0.14	0.11	0.46
10222853	Houseman	Neurons	0.376534	0.435093	0.15	0.13	0.12	0.14	0.11	0.46
10249336	Houseman	Neurons	0.358298	0.484768	0.15	0.13	0.12	0.14	0.11	0.46
10253148	Houseman	Neurons	0.531045	0.465662	0.15	0.13	0.12	0.14	0.11	0.46
10260309	Houseman	Neurons	0.353039	0.476164	0.15	0.13	0.12	0.14	0.11	0.46
10288185	Houseman	Neurons	0.38781	0.478133	0.15	0.13	0.12	0.14	0.11	0.46
10290427	Houseman	Neurons	0.370033	0.429138	0.15	0.13	0.12	0.14	0.11	0.46
10292311	Houseman	Neurons	0.365639	0.461412	0.15	0.13	0.12	0.14	0.11	0.46
10345561	Houseman	Neurons	0.431714	0.477193	0.15	0.13	0.12	0.14	0.11	0.46
10383017	Houseman	Neurons	0.331458	0.449789	0.15	0.13	0.12	0.14	0.11	0.46
10394182	Houseman	Neurons	0.407506	0.474479	0.15	0.13	0.12	0.14	0.11	0.46
10395197	Houseman	Neurons	0.375447	0.458019	0.15	0.13	0.12	0.14	0.11	0.46
10424475	Houseman	Neurons	0.347562	0.455971	0.15	0.13	0.12	0.14	0.11	0.46
10433070	Houseman	Neurons	0.325248	0.407681	0.15	0.13	0.12	0.14	0.11	0.46
10435090	Houseman	Neurons	0.321685	0.406143	0.15	0.13	0.12	0.14	0.11	0.46
10436131	Houseman	Neurons	0.377458	0.456891	0.15	0.13	0.12	0.14	0.11	0.46
10447620	Houseman	Neurons	0.39547	0.433574	0.15	0.13	0.12	0.14	0.11	0.46
10460587	Houseman	Neurons	0.304723	0.51354	0.15	0.13	0.12	0.14	0.11	0.46
10473384	Houseman	Neurons	0.320946	0.418719	0.15	0.13	0.12	0.14	0.11	0.46
10478041	Houseman	Neurons	0.355551	0.525448	0.15	0.13	0.12	0.14	0.11	0.46
10480383	Houseman	Neurons	0.304049	0.452446	0.15	0.13	0.12	0.14	0.11	0.46
10490993	Houseman	Neurons	0.33049	0.540607	0.15	0.13	0.12	0.14	0.11	0.46
10502798	Houseman	Neurons	0.395586	0.42413	0.15	0.13	0.12	0.14	0.11	0.46
10510090	Houseman	Neurons	0.462679	0.404473	0.15	0.13	0.12	0.14	0.11	0.46
10516762	Houseman	Neurons	0.352188	0.465257	0.15	0.13	0.12	0.14	0.11	0.46
10551157	Houseman	Neurons	0.318912	0.423547	0.15	0.13	0.12	0.14	0.11	0.46
10557081	Houseman	Neurons	0.280973	0.468934	0.15	0.13	0.12	0.14	0.11	0.46
10669174	Houseman	Neurons	0.273164	0.459698	0.15	0.13	0.12	0.14	0.11	0.46
10684501	Houseman	Neurons	0.372063	0.440453	0.15	0.13	0.12	0.14	0.11	0.46
10850171	Houseman	Neurons	0.40866	0.449439	0.15	0.13	0.12	0.14	0.11	0.46
10885370	Houseman	Neurons	0.315101	0.437683	0.15	0.13	0.12	0.14	0.11	0.46
10901987	Houseman	Neurons	0.352515	0.374452	0.15	0.13	0.12	0.14	0.11	0.46
10929637	Houseman	Neurons	0.406347	0.498069	0.15	0.13	0.12	0.14	0.11	0.46
11157783	Houseman	Neurons	0.375338	0.464319	0.15	0.13	0.12	0.14	0.11	0.46
11200645	Houseman	Neurons	0.271042	0.39572	0.15	0.13	0.12	0.14	0.11	0.46
11259716	Houseman	Neurons	0.338999	0.453052	0.15	0.13	0.12	0.14	0.11	0.46
11302830	Houseman	Neurons	0.265832	0.426636	0.15	0.13	0.12	0.14	0.11	0.46
11326252	Houseman	Neurons	0.337512	0.457336	0.15	0.13	0.12	0.14	0.11	0.46
11327005	Houseman	Neurons	0.306112	0.504115	0.15	0.13	0.12	0.14	0.11	0.46
11336574	Houseman	Neurons	0.412223	0.465261	0.15	0.13	0.12	0.14	0.11	0.46
11342432	Houseman	Neurons	0.414794	0.467345	0.15	0.13	0.12	0.14	0.11	0.46
11395417	Houseman	Neurons	0.470611	0.556896	0.15	0.13	0.12	0.14	0.11	0.46
11399321	Houseman	Neurons	0.40671	0.533232	0.15	0.13	0.12	0.14	0.11	0.46
11430815	Houseman	Neurons	0.35973	0.506662	0.15	0.13	0.12	0.14	0.11	0.46
11440263	Houseman	Neurons	0.386369	0.481434	0.15	0.13	0.12	0.14	0.11	0.46
11453772	Houseman	Neurons	0.443553	0.485129	0.15	0.13	0.12	0.14	0.11	0.46
11455530	Houseman	Neurons	0.385215	0.388891	0.15	0.13	0.12	0.14	0.11	0.46
10101589	Houseman	Oligodendrocytes	0.122294	0.0929632	0.25	0.23	0.16	0.14	0.11	0.46
10203224	Houseman	Oligodendrocytes	0.434092	0.0907679	0.25	0.23	0.16	0.14	0.11	0.46
10208143	Houseman	Oligodendrocytes	0.425331	0.11616	0.25	0.23	0.16	0.14	0.11	0.46
10222853	Houseman	Oligodendrocytes	0.318357	0.133388	0.25	0.23	0.16	0.14	0.11	0.46
10249336	Houseman	Oligodendrocytes	0.432671	0.132596	0.25	0.23	0.16	0.14	0.11	0.46
10253148	Houseman	Oligodendrocytes	0.117974	0.120144	0.25	0.23	0.16	0.14	0.11	0.46
10260309	Houseman	Oligodendrocytes	0.457968	0.182054	0.25	0.23	0.16	0.14	0.11	0.46
10288185	Houseman	Oligodendrocytes	0.270776	0.0900357	0.25	0.23	0.16	0.14	0.11	0.46
10290427	Houseman	Oligodendrocytes	0.351429	0.0701618	0.25	0.23	0.16	0.14	0.11	0.46
10292311	Houseman	Oligodendrocytes	0.413318	0.136408	0.25	0.23	0.16	0.14	0.11	0.46
10345561	Houseman	Oligodendrocytes	0.314175	0.0857847	0.25	0.23	0.16	0.14	0.11	0.46
10383017	Houseman	Oligodendrocytes	0.337117	0.111869	0.25	0.23	0.16	0.14	0.11	0.46
10394182	Houseman	Oligodendrocytes	0.361067	0.144049	0.25	0.23	0.16	0.14	0.11	0.46
10395197	Houseman	Oligodendrocytes	0.343015	0.148621	0.25	0.23	0.16	0.14	0.11	0.46
10424475	Houseman	Oligodendrocytes	0.359342	0.136187	0.25	0.23	0.16	0.14	0.11	0.46
10433070	Houseman	Oligodendrocytes	0.205776	0.137652	0.25	0.23	0.16	0.14	0.11	0.46
10435090	Houseman	Oligodendrocytes	0.373314	0.152708	0.25	0.23	0.16	0.14	0.11	0.46
10436131	Houseman	Oligodendrocytes	0.432194	0.0900726	0.25	0.23	0.16	0.14	0.11	0.46
10447620	Houseman	Oligodendrocytes	0.422681	0.108709	0.25	0.23	0.16	0.14	0.11	0.46
10460587	Houseman	Oligodendrocytes	0.456691	0.1074	0.25	0.23	0.16	0.14	0.11	0.46
10473384	Houseman	Oligodendrocytes	0.373119	0.109935	0.25	0.23	0.16	0.14	0.11	0.46
10478041	Houseman	Oligodendrocytes	0.534155	0.0731674	0.25	0.23	0.16	0.14	0.11	0.46
10480383	Houseman	Oligodendrocytes	0.50049	0.137612	0.25	0.23	0.16	0.14	0.11	0.46
10490993	Houseman	Oligodendrocytes	0.386368	0.113961	0.25	0.23	0.16	0.14	0.11	0.46
10502798	Houseman	Oligodendrocytes	0.204959	0.166423	0.25	0.23	0.16	0.14	0.11	0.46
10510090	Houseman	Oligodendrocytes	0.12478	0.09159	0.25	0.23	0.16	0.14	0.11	0.46
10516762	Houseman	Oligodendrocytes	0.403489	0.174482	0.25	0.23	0.16	0.14	0.11	0.46
10551157	Houseman	Oligodendrocytes	0.51238	0.186947	0.25	0.23	0.16	0.14	0.11	0.46
10557081	Houseman	Oligodendrocytes	0.525918	0.166757	0.25	0.23	0.16	0.14	0.11	0.46
10669174	Houseman	Oligodendrocytes	0.588458	0.127764	0.25	0.23	0.16	0.14	0.11	0.46
10684501	Houseman	Oligodendrocytes	0.422261	0.142593	0.25	0.23	0.16	0.14	0.11	0.46
10850171	Houseman	Oligodendrocytes	0.35921	0.0998601	0.25	0.23	0.16	0.14	0.11	0.46
10885370	Houseman	Oligodendrocytes	0.545642	0.0956204	0.25	0.23	0.16	0.14	0.11	0.46
10901987	Houseman	Oligodendrocytes	0.353419	0.187795	0.25	0.23	0.16	0.14	0.11	0.46
10929637	Houseman	Oligodendrocytes	0.36218	0.133528	0.25	0.23	0.16	0.14	0.11	0.46
11157783	Houseman	Oligodendrocytes	0.327483	0.140309	0.25	0.23	0.16	0.14	0.11	0.46
11200645	Houseman	Oligodendrocytes	0.522822	0.133526	0.25	0.23	0.16	0.14	0.11	0.46
11259716	Houseman	Oligodendrocytes	0.487242	0.172712	0.25	0.23	0.16	0.14	0.11	0.46
11302830	Houseman	Oligodendrocytes	0.373727	0.133498	0.25	0.23	0.16	0.14	0.11	0.46
11326252	Houseman	Oligodendrocytes	0.426274	0.16937	0.25	0.23	0.16	0.14	0.11	0.46
11327005	Houseman	Oligodendrocytes	0.545267	0.0742831	0.25	0.23	0.16	0.14	0.11	0.46
11336574	Houseman	Oligodendrocytes	0.309037	0.116667	0.25	0.23	0.16	0.14	0.11	0.46
11342432	Houseman	Oligodendrocytes	0.351694	0.0946309	0.25	0.23	0.16	0.14	0.11	0.46
11395417	Houseman	Oligodendrocytes	0.229927	0.132415	0.25	0.23	0.16	0.14	0.11	0.46
11399321	Houseman	Oligodendrocytes	0.336261	0.0955895	0.25	0.23	0.16	0.14	0.11	0.46
11430815	Houseman	Oligodendrocytes	0.38795	0.122953	0.25	0.23	0.16	0.14	0.11	0.46
11440263	Houseman	Oligodendrocytes	0.35445	0.0704297	0.25	0.23	0.16	0.14	0.11	0.46
11453772	Houseman	Oligodendrocytes	0.26469	0.1101	0.25	0.23	0.16	0.14	0.11	0.46
11455530	Houseman	Oligodendrocytes	0.297778	0.0701396	0.25	0.23	0.16	0.14	0.11	0.46
10101589	RPC	Astrocytes	0.180699	0.236417	0.03	0.03	0.3	0.1	0.07	0.58
10203224	RPC	Astrocytes	0.15674	0.133397	0.03	0.03	0.3	0.1	0.07	0.58
10208143	RPC	Astrocytes	0.165819	0.177497	0.03	0.03	0.3	0.1	0.07	0.58
10222853	RPC	Astrocytes	0.181955	0.167242	0.03	0.03	0.3	0.1	0.07	0.58
10249336	RPC	Astrocytes	0.155006	0.142442	0.03	0.03	0.3	0.1	0.07	0.58
10253148	RPC	Astrocytes	0.173632	0.187324	0.03	0.03	0.3	0.1	0.07	0.58
10260309	RPC	Astrocytes	0.131866	0.113416	0.03	0.03	0.3	0.1	0.07	0.58
10288185	RPC	Astrocytes	0.171946	0.113596	0.03	0.03	0.3	0.1	0.07	0.58
10290427	RPC	Astrocytes	0.166475	0.226537	0.03	0.03	0.3	0.1	0.07	0.58
10292311	RPC	Astrocytes	0.157046	0.200365	0.03	0.03	0.3	0.1	0.07	0.58
10345561	RPC	Astrocytes	0.155338	0.213802	0.03	0.03	0.3	0.1	0.07	0.58
10383017	RPC	Astrocytes	0.162543	0.12324	0.03	0.03	0.3	0.1	0.07	0.58
10394182	RPC	Astrocytes	0.165337	0.119681	0.03	0.03	0.3	0.1	0.07	0.58
10395197	RPC	Astrocytes	0.165523	0.164678	0.03	0.03	0.3	0.1	0.07	0.58
10424475	RPC	Astrocytes	0.200892	0.179979	0.03	0.03	0.3	0.1	0.07	0.58
10433070	RPC	Astrocytes	0.212793	0.169654	0.03	0.03	0.3	0.1	0.07	0.58
10435090	RPC	Astrocytes	0.181929	0.163096	0.03	0.03	0.3	0.1	0.07	0.58
10436131	RPC	Astrocytes	0.146682	0.147382	0.03	0.03	0.3	0.1	0.07	0.58
10447620	RPC	Astrocytes	0.165206	0.195638	0.03	0.03	0.3	0.1	0.07	0.58
10460587	RPC	Astrocytes	0.157845	0.179593	0.03	0.03	0.3	0.1	0.07	0.58
10473384	RPC	Astrocytes	0.179176	0.167387	0.03	0.03	0.3	0.1	0.07	0.58
10478041	RPC	Astrocytes	0.106024	0.152429	0.03	0.03	0.3	0.1	0.07	0.58
10480383	RPC	Astrocytes	0.15217	0.193758	0.03	0.03	0.3	0.1	0.07	0.58
10490993	RPC	Astrocytes	0.155454	0.113836	0.03	0.03	0.3	0.1	0.07	0.58
10502798	RPC	Astrocytes	0.164647	0.130225	0.03	0.03	0.3	0.1	0.07	0.58
10510090	RPC	Astrocytes	0.177717	0.235573	0.03	0.03	0.3	0.1	0.07	0.58
10516762	RPC	Astrocytes	0.157597	0.167601	0.03	0.03	0.3	0.1	0.07	0.58
10551157	RPC	Astrocytes	0.13801	0.105495	0.03	0.03	0.3	0.1	0.07	0.58
10557081	RPC	Astrocytes	0.149517	0.143096	0.03	0.03	0.3	0.1	0.07	0.58
10669174	RPC	Astrocytes	0.13164	0.154296	0.03	0.03	0.3	0.1	0.07	0.58
10684501	RPC	Astrocytes	0.142718	0.16142	0.03	0.03	0.3	0.1	0.07	0.58
10850171	RPC	Astrocytes	0.158271	0.197472	0.03	0.03	0.3	0.1	0.07	0.58
10885370	RPC	Astrocytes	0.135941	0.148984	0.03	0.03	0.3	0.1	0.07	0.58
10901987	RPC	Astrocytes	0.141924	0.138885	0.03	0.03	0.3	0.1	0.07	0.58
10929637	RPC	Astrocytes	0.154156	0.161797	0.03	0.03	0.3	0.1	0.07	0.58
11157783	RPC	Astrocytes	0.162345	0.151764	0.03	0.03	0.3	0.1	0.07	0.58
11200645	RPC	Astrocytes	0.140493	0.146157	0.03	0.03	0.3	0.1	0.07	0.58
11259716	RPC	Astrocytes	0.157022	0.162143	0.03	0.03	0.3	0.1	0.07	0.58
11302830	RPC	Astrocytes	0.178314	0.152591	0.03	0.03	0.3	0.1	0.07	0.58
11326252	RPC	Astrocytes	0.156569	0.121584	0.03	0.03	0.3	0.1	0.07	0.58
11327005	RPC	Astrocytes	0.128307	0.190128	0.03	0.03	0.3	0.1	0.07	0.58
11336574	RPC	Astrocytes	0.175602	0.187553	0.03	0.03	0.3	0.1	0.07	0.58
11342432	RPC	Astrocytes	0.157262	0.191248	0.03	0.03	0.3	0.1	0.07	0.58
11395417	RPC	Astrocytes	0.18533	0.101961	0.03	0.03	0.3	0.1	0.07	0.58
11399321	RPC	Astrocytes	0.173127	0.109722	0.03	0.03	0.3	0.1	0.07	0.58
11430815	RPC	Astrocytes	0.180442	0.150323	0.03	0.03	0.3	0.1	0.07	0.58
11440263	RPC	Astrocytes	0.160699	0.191678	0.03	0.03	0.3	0.1	0.07	0.58
11453772	RPC	Astrocytes	0.182009	0.167412	0.03	0.03	0.3	0.1	0.07	0.58
11455530	RPC	Astrocytes	0.189876	0.192717	0.03	0.03	0.3	0.1	0.07	0.58
10101589	RPC	Microglia	0.0619349	0.108653	0.04	0.03	0.36	0.1	0.07	0.58
10203224	RPC	Microglia	0.0542401	0.0998593	0.04	0.03	0.36	0.1	0.07	0.58
10208143	RPC	Microglia	0.0286795	0.108438	0.04	0.03	0.36	0.1	0.07	0.58
10222853	RPC	Microglia	0.0945607	0.0744781	0.04	0.03	0.36	0.1	0.07	0.58
10249336	RPC	Microglia	0.0244816	0.0819002	0.04	0.03	0.36	0.1	0.07	0.58
10253148	RPC	Microglia	0.0841457	0.0810773	0.04	0.03	0.36	0.1	0.07	0.58
10260309	RPC	Microglia	0.0438628	0.0834513	0.04	0.03	0.36	0.1	0.07	0.58
10288185	RPC	Microglia	0.0654534	0.0825621	0.04	0.03	0.36	0.1	0.07	0.58
10290427	RPC	Microglia	0.0382572	0.130202	0.04	0.03	0.36	0.1	0.07	0.58
10292311	RPC	Microglia	0.0459898	0.0648623	0.04	0.03	0.36	0.1	0.07	0.58
10345561	RPC	Microglia	0.0770556	0.086826	0.04	0.03	0.36	0.1	0.07	0.58
10383017	RPC	Microglia	0.0813996	0.0654908	0.04	0.03	0.36	0.1	0.07	0.58
10394182	RPC	Microglia	0.0311825	0.0919132	0.04	0.03	0.36	0.1	0.07	0.58
10395197	RPC	Microglia	0.0601175	0.0922609	0.04	0.03	0.36	0.1	0.07	0.58
10424475	RPC	Microglia	0.0646516	0.10003	0.04	0.03	0.36	0.1	0.07	0.58
10433070	RPC	Microglia	0.101085	0.140685	0.04	0.03	0.36	0.1	0.07	0.58
10435090	RPC	Microglia	0.0487871	0.0933636	0.04	0.03	0.36	0.1	0.07	0.58
10436131	RPC	Microglia	0.0249055	0.0916398	0.04	0.03	0.36	0.1	0.07	0.58
10447620	RPC	Microglia	0.00734319	0.0512389	0.04	0.03	0.36	0.1	0.07	0.58
10460587	RPC	Microglia	0.0631529	0.0619093	0.04	0.03	0.36	0.1	0.07	0.58
10473384	RPC	Microglia	0.0579279	0.099227	0.04	0.03	0.36	0.1	0.07	0.58
10478041	RPC	Microglia	0.0776	0.0811917	0.04	0.03	0.36	0.1	0.07	0.58
10480383	RPC	Microglia	0.0434001	0.0823336	0.04	0.03	0.36	0.1	0.07	0.58
10490993	RPC	Microglia	0.0720058	0.0692714	0.04	0.03	0.36	0.1	0.07	0.58
10502798	RPC	Microglia	0.103697	0.121597	0.04	0.03	0.36	0.1	0.07	0.58
10510090	RPC	Microglia	0.0848088	0.118267	0.04	0.03	0.36	0.1	0.07	0.58
10516762	RPC	Microglia	0.0304107	0.0469957	0.04	0.03	0.36	0.1	0.07	0.58
10551157	RPC	Microglia	0.046399	0.0897594	0.04	0.03	0.36	0.1	0.07	0.58
10557081	RPC	Microglia	0.0499137	0.0623317	0.04	0.03	0.36	0.1	0.07	0.58
10669174	RPC	Microglia	0.0596682	0.0855044	0.04	0.03	0.36	0.1	0.07	0.58
10684501	RPC	Microglia	0.0473654	0.079137	0.04	0.03	0.36	0.1	0.07	0.58
10850171	RPC	Microglia	0.0457008	0.0798389	0.04	0.03	0.36	0.1	0.07	0.58
10885370	RPC	Microglia	0.0559919	0.121171	0.04	0.03	0.36	0.1	0.07	0.58
10901987	RPC	Microglia	0.0798978	0.121014	0.04	0.03	0.36	0.1	0.07	0.58
10929637	RPC	Microglia	0.0313855	0.0616573	0.04	0.03	0.36	0.1	0.07	0.58
11157783	RPC	Microglia	0.0821756	0.102951	0.04	0.03	0.36	0.1	0.07	0.58
11200645	RPC	Microglia	0.0880083	0.154455	0.04	0.03	0.36	0.1	0.07	0.58
11259716	RPC	Microglia	0.0187853	0.0653637	0.04	0.03	0.36	0.1	0.07	0.58
11302830	RPC	Microglia	0.0845529	0.112912	0.04	0.03	0.36	0.1	0.07	0.58
11326252	RPC	Microglia	0.0579207	0.085649	0.04	0.03	0.36	0.1	0.07	0.58
11327005	RPC	Microglia	0.051425	0.0610036	0.04	0.03	0.36	0.1	0.07	0.58
11336574	RPC	Microglia	0.0648733	0.063542	0.04	0.03	0.36	0.1	0.07	0.58
11342432	RPC	Microglia	0.070645	0.095394	0.04	0.03	0.36	0.1	0.07	0.58
11395417	RPC	Microglia	0.0576111	0.0585166	0.04	0.03	0.36	0.1	0.07	0.58
11399321	RPC	Microglia	0.0678742	0.0851236	0.04	0.03	0.36	0.1	0.07	0.58
11430815	RPC	Microglia	0.0375119	0.0788096	0.04	0.03	0.36	0.1	0.07	0.58
11440263	RPC	Microglia	0.0407013	0.109788	0.04	0.03	0.36	0.1	0.07	0.58
11453772	RPC	Microglia	0.0188933	0.0655222	0.04	0.03	0.36	0.1	0.07	0.58
11455530	RPC	Microglia	0.0652918	0.1785	0.04	0.03	0.36	0.1	0.07	0.58
10101589	RPC	Neurons	0.508065	0.329412	0.12	0.11	0.18	0.1	0.07	0.58
10203224	RPC	Neurons	0.35787	0.523511	0.12	0.11	0.18	0.1	0.07	0.58
10208143	RPC	Neurons	0.332962	0.378295	0.12	0.11	0.18	0.1	0.07	0.58
10222853	RPC	Neurons	0.356855	0.435093	0.12	0.11	0.18	0.1	0.07	0.58
10249336	RPC	Neurons	0.357057	0.484768	0.12	0.11	0.18	0.1	0.07	0.58
10253148	RPC	Neurons	0.442473	0.465662	0.12	0.11	0.18	0.1	0.07	0.58
10260309	RPC	Neurons	0.342175	0.476164	0.12	0.11	0.18	0.1	0.07	0.58
10288185	RPC	Neurons	0.352711	0.478133	0.12	0.11	0.18	0.1	0.07	0.58
10290427	RPC	Neurons	0.356388	0.429138	0.12	0.11	0.18	0.1	0.07	0.58
10292311	RPC	Neurons	0.3446	0.461412	0.12	0.11	0.18	0.1	0.07	0.58
10345561	RPC	Neurons	0.389499	0.477193	0.12	0.11	0.18	0.1	0.07	0.58
10383017	RPC	Neurons	0.322694	0.449789	0.12	0.11	0.18	0.1	0.07	0.58
10394182	RPC	Neurons	0.389555	0.474479	0.12	0.11	0.18	0.1	0.07	0.58
10395197	RPC	Neurons	0.373024	0.458019	0.12	0.11	0.18	0.1	0.07	0.58
10424475	RPC	Neurons	0.357166	0.455971	0.12	0.11	0.18	0.1	0.07	0.58
10433070	RPC	Neurons	0.335911	0.407681	0.12	0.11	0.18	0.1	0.07	0.58
10435090	RPC	Neurons	0.33271	0.406143	0.12	0.11	0.18	0.1	0.07	0.58
10436131	RPC	Neurons	0.369861	0.456891	0.12	0.11	0.18	0.1	0.07	0.58
10447620	RPC	Neurons	0.366957	0.433574	0.12	0.11	0.18	0.1	0.07	0.58
10460587	RPC	Neurons	0.314759	0.51354	0.12	0.11	0.18	0.1	0.07	0.58
10473384	RPC	Neurons	0.339157	0.418719	0.12	0.11	0.18	0.1	0.07	0.58
10478041	RPC	Neurons	0.35842	0.525448	0.12	0.11	0.18	0.1	0.07	0.58
10480383	RPC	Neurons	0.326013	0.452446	0.12	0.11	0.18	0.1	0.07	0.58
10490993	RPC	Neurons	0.328618	0.540607	0.12	0.11	0.18	0.1	0.07	0.58
10502798	RPC	Neurons	0.355881	0.42413	0.12	0.11	0.18	0.1	0.07	0.58
10510090	RPC	Neurons	0.415939	0.404473	0.12	0.11	0.18	0.1	0.07	0.58
10516762	RPC	Neurons	0.367886	0.465257	0.12	0.11	0.18	0.1	0.07	0.58
10551157	RPC	Neurons	0.340493	0.423547	0.12	0.11	0.18	0.1	0.07	0.58
10557081	RPC	Neurons	0.302939	0.468934	0.12	0.11	0.18	0.1	0.07	0.58
10669174	RPC	Neurons	0.313915	0.459698	0.12	0.11	0.18	0.1	0.07	0.58
10684501	RPC	Neurons	0.363285	0.440453	0.12	0.11	0.18	0.1	0.07	0.58
10850171	RPC	Neurons	0.398422	0.449439	0.12	0.11	0.18	0.1	0.07	0.58
10885370	RPC	Neurons	0.330527	0.437683	0.12	0.11	0.18	0.1	0.07	0.58
10901987	RPC	Neurons	0.335863	0.374452	0.12	0.11	0.18	0.1	0.07	0.58
10929637	RPC	Neurons	0.377264	0.498069	0.12	0.11	0.18	0.1	0.07	0.58
11157783	RPC	Neurons	0.347123	0.464319	0.12	0.11	0.18	0.1	0.07	0.58
11200645	RPC	Neurons	0.295137	0.39572	0.12	0.11	0.18	0.1	0.07	0.58
11259716	RPC	Neurons	0.340595	0.453052	0.12	0.11	0.18	0.1	0.07	0.58
11302830	RPC	Neurons	0.2825	0.426636	0.12	0.11	0.18	0.1	0.07	0.58
11326252	RPC	Neurons	0.322803	0.457336	0.12	0.11	0.18	0.1	0.07	0.58
11327005	RPC	Neurons	0.322764	0.504115	0.12	0.11	0.18	0.1	0.07	0.58
11336574	RPC	Neurons	0.367746	0.465261	0.12	0.11	0.18	0.1	0.07	0.58
11342432	RPC	Neurons	0.369608	0.467345	0.12	0.11	0.18	0.1	0.07	0.58
11395417	RPC	Neurons	0.405193	0.556896	0.12	0.11	0.18	0.1	0.07	0.58
11399321	RPC	Neurons	0.366756	0.533232	0.12	0.11	0.18	0.1	0.07	0.58
11430815	RPC	Neurons	0.344051	0.506662	0.12	0.11	0.18	0.1	0.07	0.58
11440263	RPC	Neurons	0.356573	0.481434	0.12	0.11	0.18	0.1	0.07	0.58
11453772	RPC	Neurons	0.402073	0.485129	0.12	0.11	0.18	0.1	0.07	0.58
11455530	RPC	Neurons	0.358275	0.388891	0.12	0.11	0.18	0.1	0.07	0.58
10101589	RPC	Oligodendrocytes	0.157622	0.0929632	0.17	0.16	0.15	0.1	0.07	0.58
10203224	RPC	Oligodendrocytes	0.315104	0.0907679	0.17	0.16	0.15	0.1	0.07	0.58
10208143	RPC	Oligodendrocytes	0.332337	0.11616	0.17	0.16	0.15	0.1	0.07	0.58
10222853	RPC	Oligodendrocytes	0.256609	0.133388	0.17	0.16	0.15	0.1	0.07	0.58
10249336	RPC	Oligodendrocytes	0.333236	0.132596	0.17	0.16	0.15	0.1	0.07	0.58
10253148	RPC	Oligodendrocytes	0.166058	0.120144	0.17	0.16	0.15	0.1	0.07	0.58
10260309	RPC	Oligodendrocytes	0.349446	0.182054	0.17	0.16	0.15	0.1	0.07	0.58
10288185	RPC	Oligodendrocytes	0.242883	0.0900357	0.17	0.16	0.15	0.1	0.07	0.58
10290427	RPC	Oligodendrocytes	0.288529	0.0701618	0.17	0.16	0.15	0.1	0.07	0.58
10292311	RPC	Oligodendrocytes	0.31959	0.136408	0.17	0.16	0.15	0.1	0.07	0.58
10345561	RPC	Oligodendrocytes	0.258812	0.0857847	0.17	0.16	0.15	0.1	0.07	0.58
10383017	RPC	Oligodendrocytes	0.270481	0.111869	0.17	0.16	0.15	0.1	0.07	0.58
10394182	RPC	Oligodendrocytes	0.287746	0.144049	0.17	0.16	0.15	0.1	0.07	0.58
10395197	RPC	Oligodendrocytes	0.274577	0.148621	0.17	0.16	0.15	0.1	0.07	0.58
10424475	RPC	Oligodendrocytes	0.274496	0.136187	0.17	0.16	0.15	0.1	0.07	0.58
10433070	RPC	Oligodendrocytes	0.202276	0.137652	0.17	0.16	0.15	0.1	0.07	0.58
10435090	RPC	Oligodendrocytes	0.29434	0.152708	0.17	0.16	0.15	0.1	0.07	0.58
10436131	RPC	Oligodendrocytes	0.331885	0.0900726	0.17	0.16	0.15	0.1	0.07	0.58
10447620	RPC	Oligodendrocytes	0.337697	0.108709	0.17	0.16	0.15	0.1	0.07	0.58
10460587	RPC	Oligodendrocytes	0.33571	0.1074	0.17	0.16	0.15	0.1	0.07	0.58
10473384	RPC	Oligodendrocytes	0.280608	0.109935	0.17	0.16	0.15	0.1	0.07	0.58
10478041	RPC	Oligodendrocytes	0.366273	0.0731674	0.17	0.16	0.15	0.1	0.07	0.58
10480383	RPC	Oligodendrocytes	0.358301	0.137612	0.17	0.16	0.15	0.1	0.07	0.58
10490993	RPC	Oligodendrocytes	0.291353	0.113961	0.17	0.16	0.15	0.1	0.07	0.58
10502798	RPC	Oligodendrocytes	0.204704	0.166423	0.17	0.16	0.15	0.1	0.07	0.58
10510090	RPC	Oligodendrocytes	0.160066	0.09159	0.17	0.16	0.15	0.1	0.07	0.58
10516762	RPC	Oligodendrocytes	0.305939	0.174482	0.17	0.16	0.15	0.1	0.07	0.58
10551157	RPC	Oligodendrocytes	0.364725	0.186947	0.17	0.16	0.15	0.1	0.07	0.58
10557081	RPC	Oligodendrocytes	0.377528	0.166757	0.17	0.16	0.15	0.1	0.07	0.58
10669174	RPC	Oligodendrocytes	0.409843	0.127764	0.17	0.16	0.15	0.1	0.07	0.58
10684501	RPC	Oligodendrocytes	0.316551	0.142593	0.17	0.16	0.15	0.1	0.07	0.58
10850171	RPC	Oligodendrocytes	0.275131	0.0998601	0.17	0.16	0.15	0.1	0.07	0.58
10885370	RPC	Oligodendrocytes	0.387396	0.0956204	0.17	0.16	0.15	0.1	0.07	0.58
10901987	RPC	Oligodendrocytes	0.279771	0.187795	0.17	0.16	0.15	0.1	0.07	0.58
10929637	RPC	Oligodendrocytes	0.293428	0.133528	0.17	0.16	0.15	0.1	0.07	0.58
11157783	RPC	Oligodendrocytes	0.272009	0.140309	0.17	0.16	0.15	0.1	0.07	0.58
11200645	RPC	Oligodendrocytes	0.370008	0.133526	0.17	0.16	0.15	0.1	0.07	0.58
11259716	RPC	Oligodendrocytes	0.372624	0.172712	0.17	0.16	0.15	0.1	0.07	0.58
11302830	RPC	Oligodendrocytes	0.29114	0.133498	0.17	0.16	0.15	0.1	0.07	0.58
11326252	RPC	Oligodendrocytes	0.324625	0.16937	0.17	0.16	0.15	0.1	0.07	0.58
11327005	RPC	Oligodendrocytes	0.38497	0.0742831	0.17	0.16	0.15	0.1	0.07	0.58
11336574	RPC	Oligodendrocytes	0.257983	0.116667	0.17	0.16	0.15	0.1	0.07	0.58
11342432	RPC	Oligodendrocytes	0.289224	0.0946309	0.17	0.16	0.15	0.1	0.07	0.58
11395417	RPC	Oligodendrocytes	0.220386	0.132415	0.17	0.16	0.15	0.1	0.07	0.58
11399321	RPC	Oligodendrocytes	0.27303	0.0955895	0.17	0.16	0.15	0.1	0.07	0.58
11430815	RPC	Oligodendrocytes	0.312025	0.122953	0.17	0.16	0.15	0.1	0.07	0.58
11440263	RPC	Oligodendrocytes	0.293881	0.0704297	0.17	0.16	0.15	0.1	0.07	0.58
11453772	RPC	Oligodendrocytes	0.248013	0.1101	0.17	0.16	0.15	0.1	0.07	0.58
11455530	RPC	Oligodendrocytes	0.250776	0.0701396	0.17	0.16	0.15	0.1	0.07	0.58
10101589	CIBERSORT	Astrocytes	0.177761	0.236417	0.04	0.03	0.26	0.1	0.08	0.57
10203224	CIBERSORT	Astrocytes	0.15472	0.133397	0.04	0.03	0.26	0.1	0.08	0.57
10208143	CIBERSORT	Astrocytes	0.161495	0.177497	0.04	0.03	0.26	0.1	0.08	0.57
10222853	CIBERSORT	Astrocytes	0.186874	0.167242	0.04	0.03	0.26	0.1	0.08	0.57
10249336	CIBERSORT	Astrocytes	0.152823	0.142442	0.04	0.03	0.26	0.1	0.08	0.57
10253148	CIBERSORT	Astrocytes	0.172784	0.187324	0.04	0.03	0.26	0.1	0.08	0.57
10260309	CIBERSORT	Astrocytes	0.137279	0.113416	0.04	0.03	0.26	0.1	0.08	0.57
10288185	CIBERSORT	Astrocytes	0.171317	0.113596	0.04	0.03	0.26	0.1	0.08	0.57
10290427	CIBERSORT	Astrocytes	0.169226	0.226537	0.04	0.03	0.26	0.1	0.08	0.57
10292311	CIBERSORT	Astrocytes	0.164791	0.200365	0.04	0.03	0.26	0.1	0.08	0.57
10345561	CIBERSORT	Astrocytes	0.155521	0.213802	0.04	0.03	0.26	0.1	0.08	0.57
10383017	CIBERSORT	Astrocytes	0.15685	0.12324	0.04	0.03	0.26	0.1	0.08	0.57
10394182	CIBERSORT	Astrocytes	0.166458	0.119681	0.04	0.03	0.26	0.1	0.08	0.57
10395197	CIBERSORT	Astrocytes	0.164571	0.164678	0.04	0.03	0.26	0.1	0.08	0.57
10424475	CIBERSORT	Astrocytes	0.204611	0.179979	0.04	0.03	0.26	0.1	0.08	0.57
10433070	CIBERSORT	Astrocytes	0.214095	0.169654	0.04	0.03	0.26	0.1	0.08	0.57
10435090	CIBERSORT	Astrocytes	0.179536	0.163096	0.04	0.03	0.26	0.1	0.08	0.57
10436131	CIBERSORT	Astrocytes	0.152424	0.147382	0.04	0.03	0.26	0.1	0.08	0.57
10447620	CIBERSORT	Astrocytes	0.171325	0.195638	0.04	0.03	0.26	0.1	0.08	0.57
10460587	CIBERSORT	Astrocytes	0.16287	0.179593	0.04	0.03	0.26	0.1	0.08	0.57
10473384	CIBERSORT	Astrocytes	0.173903	0.167387	0.04	0.03	0.26	0.1	0.08	0.57
10478041	CIBERSORT	Astrocytes	0.105227	0.152429	0.04	0.03	0.26	0.1	0.08	0.57
10480383	CIBERSORT	Astrocytes	0.158083	0.193758	0.04	0.03	0.26	0.1	0.08	0.57
10490993	CIBERSORT	Astrocytes	0.157349	0.113836	0.04	0.03	0.26	0.1	0.08	0.57
10502798	CIBERSORT	Astrocytes	0.16641	0.130225	0.04	0.03	0.26	0.1	0.08	0.57
10510090	CIBERSORT	Astrocytes	0.17565	0.235573	0.04	0.03	0.26	0.1	0.08	0.57
10516762	CIBERSORT	Astrocytes	0.157765	0.167601	0.04	0.03	0.26	0.1	0.08	0.57
10551157	CIBERSORT	Astrocytes	0.135519	0.105495	0.04	0.03	0.26	0.1	0.08	0.57
10557081	CIBERSORT	Astrocytes	0.148447	0.143096	0.04	0.03	0.26	0.1	0.08	0.57
10669174	CIBERSORT	Astrocytes	0.135491	0.154296	0.04	0.03	0.26	0.1	0.08	0.57
10684501	CIBERSORT	Astrocytes	0.1374	0.16142	0.04	0.03	0.26	0.1	0.08	0.57
10850171	CIBERSORT	Astrocytes	0.160607	0.197472	0.04	0.03	0.26	0.1	0.08	0.57
10885370	CIBERSORT	Astrocytes	0.136478	0.148984	0.04	0.03	0.26	0.1	0.08	0.57
10901987	CIBERSORT	Astrocytes	0.146698	0.138885	0.04	0.03	0.26	0.1	0.08	0.57
10929637	CIBERSORT	Astrocytes	0.149452	0.161797	0.04	0.03	0.26	0.1	0.08	0.57
11157783	CIBERSORT	Astrocytes	0.168077	0.151764	0.04	0.03	0.26	0.1	0.08	0.57
11200645	CIBERSORT	Astrocytes	0.146332	0.146157	0.04	0.03	0.26	0.1	0.08	0.57
11259716	CIBERSORT	Astrocytes	0.158799	0.162143	0.04	0.03	0.26	0.1	0.08	0.57
11302830	CIBERSORT	Astrocytes	0.183542	0.152591	0.04	0.03	0.26	0.1	0.08	0.57
11326252	CIBERSORT	Astrocytes	0.160569	0.121584	0.04	0.03	0.26	0.1	0.08	0.57
11327005	CIBERSORT	Astrocytes	0.130551	0.190128	0.04	0.03	0.26	0.1	0.08	0.57
11336574	CIBERSORT	Astrocytes	0.181015	0.187553	0.04	0.03	0.26	0.1	0.08	0.57
11342432	CIBERSORT	Astrocytes	0.153481	0.191248	0.04	0.03	0.26	0.1	0.08	0.57
11395417	CIBERSORT	Astrocytes	0.190713	0.101961	0.04	0.03	0.26	0.1	0.08	0.57
11399321	CIBERSORT	Astrocytes	0.177252	0.109722	0.04	0.03	0.26	0.1	0.08	0.57
11430815	CIBERSORT	Astrocytes	0.179148	0.150323	0.04	0.03	0.26	0.1	0.08	0.57
11440263	CIBERSORT	Astrocytes	0.164143	0.191678	0.04	0.03	0.26	0.1	0.08	0.57
11453772	CIBERSORT	Astrocytes	0.180302	0.167412	0.04	0.03	0.26	0.1	0.08	0.57
11455530	CIBERSORT	Astrocytes	0.191671	0.192717	0.04	0.03	0.26	0.1	0.08	0.57
10101589	CIBERSORT	Microglia	0.0558476	0.108653	0.04	0.03	0.33	0.1	0.08	0.57
10203224	CIBERSORT	Microglia	0.0490518	0.0998593	0.04	0.03	0.33	0.1	0.08	0.57
10208143	CIBERSORT	Microglia	0.0257595	0.108438	0.04	0.03	0.33	0.1	0.08	0.57
10222853	CIBERSORT	Microglia	0.0897116	0.0744781	0.04	0.03	0.33	0.1	0.08	0.57
10249336	CIBERSORT	Microglia	0.0255868	0.0819002	0.04	0.03	0.33	0.1	0.08	0.57
10253148	CIBERSORT	Microglia	0.0903392	0.0810773	0.04	0.03	0.33	0.1	0.08	0.57
10260309	CIBERSORT	Microglia	0.0396869	0.0834513	0.04	0.03	0.33	0.1	0.08	0.57
10288185	CIBERSORT	Microglia	0.0639103	0.0825621	0.04	0.03	0.33	0.1	0.08	0.57
10290427	CIBERSORT	Microglia	0.0273278	0.130202	0.04	0.03	0.33	0.1	0.08	0.57
10292311	CIBERSORT	Microglia	0.0448513	0.0648623	0.04	0.03	0.33	0.1	0.08	0.57
10345561	CIBERSORT	Microglia	0.0706886	0.086826	0.04	0.03	0.33	0.1	0.08	0.57
10383017	CIBERSORT	Microglia	0.0791611	0.0654908	0.04	0.03	0.33	0.1	0.08	0.57
10394182	CIBERSORT	Microglia	0.0242755	0.0919132	0.04	0.03	0.33	0.1	0.08	0.57
10395197	CIBERSORT	Microglia	0.0624985	0.0922609	0.04	0.03	0.33	0.1	0.08	0.57
10424475	CIBERSORT	Microglia	0.0685042	0.10003	0.04	0.03	0.33	0.1	0.08	0.57
10433070	CIBERSORT	Microglia	0.0995857	0.140685	0.04	0.03	0.33	0.1	0.08	0.57
10435090	CIBERSORT	Microglia	0.0436847	0.0933636	0.04	0.03	0.33	0.1	0.08	0.57
10436131	CIBERSORT	Microglia	0.0270977	0.0916398	0.04	0.03	0.33	0.1	0.08	0.57
10447620	CIBERSORT	Microglia	0.00624097	0.0512389	0.04	0.03	0.33	0.1	0.08	0.57
10460587	CIBERSORT	Microglia	0.0587423	0.0619093	0.04	0.03	0.33	0.1	0.08	0.57
10473384	CIBERSORT	Microglia	0.0556201	0.099227	0.04	0.03	0.33	0.1	0.08	0.57
10478041	CIBERSORT	Microglia	0.0805317	0.0811917	0.04	0.03	0.33	0.1	0.08	0.57
10480383	CIBERSORT	Microglia	0.0383155	0.0823336	0.04	0.03	0.33	0.1	0.08	0.57
10490993	CIBERSORT	Microglia	0.0712049	0.0692714	0.04	0.03	0.33	0.1	0.08	0.57
10502798	CIBERSORT	Microglia	0.0977302	0.121597	0.04	0.03	0.33	0.1	0.08	0.57
10510090	CIBERSORT	Microglia	0.0864613	0.118267	0.04	0.03	0.33	0.1	0.08	0.57
10516762	CIBERSORT	Microglia	0.0294877	0.0469957	0.04	0.03	0.33	0.1	0.08	0.57
10551157	CIBERSORT	Microglia	0.0440049	0.0897594	0.04	0.03	0.33	0.1	0.08	0.57
10557081	CIBERSORT	Microglia	0.0489054	0.0623317	0.04	0.03	0.33	0.1	0.08	0.57
10669174	CIBERSORT	Microglia	0.0531644	0.0855044	0.04	0.03	0.33	0.1	0.08	0.57
10684501	CIBERSORT	Microglia	0.0469438	0.079137	0.04	0.03	0.33	0.1	0.08	0.57
10850171	CIBERSORT	Microglia	0.0447608	0.0798389	0.04	0.03	0.33	0.1	0.08	0.57
10885370	CIBERSORT	Microglia	0.0554012	0.121171	0.04	0.03	0.33	0.1	0.08	0.57
10901987	CIBERSORT	Microglia	0.0728298	0.121014	0.04	0.03	0.33	0.1	0.08	0.57
10929637	CIBERSORT	Microglia	0.0234019	0.0616573	0.04	0.03	0.33	0.1	0.08	0.57
11157783	CIBERSORT	Microglia	0.078004	0.102951	0.04	0.03	0.33	0.1	0.08	0.57
11200645	CIBERSORT	Microglia	0.0890874	0.154455	0.04	0.03	0.33	0.1	0.08	0.57
11259716	CIBERSORT	Microglia	0.0061413	0.0653637	0.04	0.03	0.33	0.1	0.08	0.57
11302830	CIBERSORT	Microglia	0.0872692	0.112912	0.04	0.03	0.33	0.1	0.08	0.57
11326252	CIBERSORT	Microglia	0.0540162	0.085649	0.04	0.03	0.33	0.1	0.08	0.57
11327005	CIBERSORT	Microglia	0.0517214	0.0610036	0.04	0.03	0.33	0.1	0.08	0.57
11336574	CIBERSORT	Microglia	0.0644424	0.063542	0.04	0.03	0.33	0.1	0.08	0.57
11342432	CIBERSORT	Microglia	0.070051	0.095394	0.04	0.03	0.33	0.1	0.08	0.57
11395417	CIBERSORT	Microglia	0.054742	0.0585166	0.04	0.03	0.33	0.1	0.08	0.57
11399321	CIBERSORT	Microglia	0.0698324	0.0851236	0.04	0.03	0.33	0.1	0.08	0.57
11430815	CIBERSORT	Microglia	0.0398385	0.0788096	0.04	0.03	0.33	0.1	0.08	0.57
11440263	CIBERSORT	Microglia	0.0374643	0.109788	0.04	0.03	0.33	0.1	0.08	0.57
11453772	CIBERSORT	Microglia	0.0183395	0.0655222	0.04	0.03	0.33	0.1	0.08	0.57
11455530	CIBERSORT	Microglia	0.0658856	0.1785	0.04	0.03	0.33	0.1	0.08	0.57
10101589	CIBERSORT	Neurons	0.502817	0.329412	0.13	0.12	0.16	0.1	0.08	0.57
10203224	CIBERSORT	Neurons	0.356848	0.523511	0.13	0.12	0.16	0.1	0.08	0.57
10208143	CIBERSORT	Neurons	0.336405	0.378295	0.13	0.12	0.16	0.1	0.08	0.57
10222853	CIBERSORT	Neurons	0.359673	0.435093	0.13	0.12	0.16	0.1	0.08	0.57
10249336	CIBERSORT	Neurons	0.355526	0.484768	0.13	0.12	0.16	0.1	0.08	0.57
10253148	CIBERSORT	Neurons	0.447516	0.465662	0.13	0.12	0.16	0.1	0.08	0.57
10260309	CIBERSORT	Neurons	0.332033	0.476164	0.13	0.12	0.16	0.1	0.08	0.57
10288185	CIBERSORT	Neurons	0.354334	0.478133	0.13	0.12	0.16	0.1	0.08	0.57
10290427	CIBERSORT	Neurons	0.368076	0.429138	0.13	0.12	0.16	0.1	0.08	0.57
10292311	CIBERSORT	Neurons	0.343006	0.461412	0.13	0.12	0.16	0.1	0.08	0.57
10345561	CIBERSORT	Neurons	0.390393	0.477193	0.13	0.12	0.16	0.1	0.08	0.57
10383017	CIBERSORT	Neurons	0.326605	0.449789	0.13	0.12	0.16	0.1	0.08	0.57
10394182	CIBERSORT	Neurons	0.393825	0.474479	0.13	0.12	0.16	0.1	0.08	0.57
10395197	CIBERSORT	Neurons	0.375069	0.458019	0.13	0.12	0.16	0.1	0.08	0.57
10424475	CIBERSORT	Neurons	0.358262	0.455971	0.13	0.12	0.16	0.1	0.08	0.57
10433070	CIBERSORT	Neurons	0.339929	0.407681	0.13	0.12	0.16	0.1	0.08	0.57
10435090	CIBERSORT	Neurons	0.342767	0.406143	0.13	0.12	0.16	0.1	0.08	0.57
10436131	CIBERSORT	Neurons	0.372322	0.456891	0.13	0.12	0.16	0.1	0.08	0.57
10447620	CIBERSORT	Neurons	0.36177	0.433574	0.13	0.12	0.16	0.1	0.08	0.57
10460587	CIBERSORT	Neurons	0.315943	0.51354	0.13	0.12	0.16	0.1	0.08	0.57
10473384	CIBERSORT	Neurons	0.335236	0.418719	0.13	0.12	0.16	0.1	0.08	0.57
10478041	CIBERSORT	Neurons	0.358015	0.525448	0.13	0.12	0.16	0.1	0.08	0.57
10480383	CIBERSORT	Neurons	0.331808	0.452446	0.13	0.12	0.16	0.1	0.08	0.57
10490993	CIBERSORT	Neurons	0.331945	0.540607	0.13	0.12	0.16	0.1	0.08	0.57
10502798	CIBERSORT	Neurons	0.365954	0.42413	0.13	0.12	0.16	0.1	0.08	0.57
10510090	CIBERSORT	Neurons	0.422698	0.404473	0.13	0.12	0.16	0.1	0.08	0.57
10516762	CIBERSORT	Neurons	0.3715	0.465257	0.13	0.12	0.16	0.1	0.08	0.57
10551157	CIBERSORT	Neurons	0.344056	0.423547	0.13	0.12	0.16	0.1	0.08	0.57
10557081	CIBERSORT	Neurons	0.301708	0.468934	0.13	0.12	0.16	0.1	0.08	0.57
10669174	CIBERSORT	Neurons	0.318708	0.459698	0.13	0.12	0.16	0.1	0.08	0.57
10684501	CIBERSORT	Neurons	0.370824	0.440453	0.13	0.12	0.16	0.1	0.08	0.57
10850171	CIBERSORT	Neurons	0.400332	0.449439	0.13	0.12	0.16	0.1	0.08	0.57
10885370	CIBERSORT	Neurons	0.337499	0.437683	0.13	0.12	0.16	0.1	0.08	0.57
10901987	CIBERSORT	Neurons	0.337878	0.374452	0.13	0.12	0.16	0.1	0.08	0.57
10929637	CIBERSORT	Neurons	0.382057	0.498069	0.13	0.12	0.16	0.1	0.08	0.57
11157783	CIBERSORT	Neurons	0.346239	0.464319	0.13	0.12	0.16	0.1	0.08	0.57
11200645	CIBERSORT	Neurons	0.288577	0.39572	0.13	0.12	0.16	0.1	0.08	0.57
11259716	CIBERSORT	Neurons	0.349514	0.453052	0.13	0.12	0.16	0.1	0.08	0.57
11302830	CIBERSORT	Neurons	0.285211	0.426636	0.13	0.12	0.16	0.1	0.08	0.57
11326252	CIBERSORT	Neurons	0.323738	0.457336	0.13	0.12	0.16	0.1	0.08	0.57
11327005	CIBERSORT	Neurons	0.314103	0.504115	0.13	0.12	0.16	0.1	0.08	0.57
11336574	CIBERSORT	Neurons	0.374096	0.465261	0.13	0.12	0.16	0.1	0.08	0.57
11342432	CIBERSORT	Neurons	0.368762	0.467345	0.13	0.12	0.16	0.1	0.08	0.57
11395417	CIBERSORT	Neurons	0.403903	0.556896	0.13	0.12	0.16	0.1	0.08	0.57
11399321	CIBERSORT	Neurons	0.37384	0.533232	0.13	0.12	0.16	0.1	0.08	0.57
11430815	CIBERSORT	Neurons	0.341654	0.506662	0.13	0.12	0.16	0.1	0.08	0.57
11440263	CIBERSORT	Neurons	0.351653	0.481434	0.13	0.12	0.16	0.1	0.08	0.57
11453772	CIBERSORT	Neurons	0.398722	0.485129	0.13	0.12	0.16	0.1	0.08	0.57
11455530	CIBERSORT	Neurons	0.351047	0.388891	0.13	0.12	0.16	0.1	0.08	0.57
10101589	CIBERSORT	Oligodendrocytes	0.173364	0.0929632	0.18	0.16	0.16	0.1	0.08	0.57
10203224	CIBERSORT	Oligodendrocytes	0.320821	0.0907679	0.18	0.16	0.16	0.1	0.08	0.57
10208143	CIBERSORT	Oligodendrocytes	0.333986	0.11616	0.18	0.16	0.16	0.1	0.08	0.57
10222853	CIBERSORT	Oligodendrocytes	0.255867	0.133388	0.18	0.16	0.16	0.1	0.08	0.57
10249336	CIBERSORT	Oligodendrocytes	0.340801	0.132596	0.18	0.16	0.16	0.1	0.08	0.57
10253148	CIBERSORT	Oligodendrocytes	0.163685	0.120144	0.18	0.16	0.16	0.1	0.08	0.57
10260309	CIBERSORT	Oligodendrocytes	0.353027	0.182054	0.18	0.16	0.16	0.1	0.08	0.57
10288185	CIBERSORT	Oligodendrocytes	0.241669	0.0900357	0.18	0.16	0.16	0.1	0.08	0.57
10290427	CIBERSORT	Oligodendrocytes	0.285092	0.0701618	0.18	0.16	0.16	0.1	0.08	0.57
10292311	CIBERSORT	Oligodendrocytes	0.317782	0.136408	0.18	0.16	0.16	0.1	0.08	0.57
10345561	CIBERSORT	Oligodendrocytes	0.259148	0.0857847	0.18	0.16	0.16	0.1	0.08	0.57
10383017	CIBERSORT	Oligodendrocytes	0.275057	0.111869	0.18	0.16	0.16	0.1	0.08	0.57
10394182	CIBERSORT	Oligodendrocytes	0.289822	0.144049	0.18	0.16	0.16	0.1	0.08	0.57
10395197	CIBERSORT	Oligodendrocytes	0.2757	0.148621	0.18	0.16	0.16	0.1	0.08	0.57
10424475	CIBERSORT	Oligodendrocytes	0.274151	0.136187	0.18	0.16	0.16	0.1	0.08	0.57
10433070	CIBERSORT	Oligodendrocytes	0.2021	0.137652	0.18	0.16	0.16	0.1	0.08	0.57
10435090	CIBERSORT	Oligodendrocytes	0.292963	0.152708	0.18	0.16	0.16	0.1	0.08	0.57
10436131	CIBERSORT	Oligodendrocytes	0.329357	0.0900726	0.18	0.16	0.16	0.1	0.08	0.57
10447620	CIBERSORT	Oligodendrocytes	0.342371	0.108709	0.18	0.16	0.16	0.1	0.08	0.57
10460587	CIBERSORT	Oligodendrocytes	0.333844	0.1074	0.18	0.16	0.16	0.1	0.08	0.57
10473384	CIBERSORT	Oligodendrocytes	0.290548	0.109935	0.18	0.16	0.16	0.1	0.08	0.57
10478041	CIBERSORT	Oligodendrocytes	0.370521	0.0731674	0.18	0.16	0.16	0.1	0.08	0.57
10480383	CIBERSORT	Oligodendrocytes	0.358579	0.137612	0.18	0.16	0.16	0.1	0.08	0.57
10490993	CIBERSORT	Oligodendrocytes	0.291467	0.113961	0.18	0.16	0.16	0.1	0.08	0.57
10502798	CIBERSORT	Oligodendrocytes	0.199469	0.166423	0.18	0.16	0.16	0.1	0.08	0.57
10510090	CIBERSORT	Oligodendrocytes	0.159286	0.09159	0.18	0.16	0.16	0.1	0.08	0.57
10516762	CIBERSORT	Oligodendrocytes	0.304716	0.174482	0.18	0.16	0.16	0.1	0.08	0.57
10551157	CIBERSORT	Oligodendrocytes	0.367858	0.186947	0.18	0.16	0.16	0.1	0.08	0.57
10557081	CIBERSORT	Oligodendrocytes	0.381312	0.166757	0.18	0.16	0.16	0.1	0.08	0.57
10669174	CIBERSORT	Oligodendrocytes	0.410855	0.127764	0.18	0.16	0.16	0.1	0.08	0.57
10684501	CIBERSORT	Oligodendrocytes	0.31858	0.142593	0.18	0.16	0.16	0.1	0.08	0.57
10850171	CIBERSORT	Oligodendrocytes	0.27588	0.0998601	0.18	0.16	0.16	0.1	0.08	0.57
10885370	CIBERSORT	Oligodendrocytes	0.390463	0.0956204	0.18	0.16	0.16	0.1	0.08	0.57
10901987	CIBERSORT	Oligodendrocytes	0.276852	0.187795	0.18	0.16	0.16	0.1	0.08	0.57
10929637	CIBERSORT	Oligodendrocytes	0.298088	0.133528	0.18	0.16	0.16	0.1	0.08	0.57
11157783	CIBERSORT	Oligodendrocytes	0.271565	0.140309	0.18	0.16	0.16	0.1	0.08	0.57
11200645	CIBERSORT	Oligodendrocytes	0.371781	0.133526	0.18	0.16	0.16	0.1	0.08	0.57
11259716	CIBERSORT	Oligodendrocytes	0.373552	0.172712	0.18	0.16	0.16	0.1	0.08	0.57
11302830	CIBERSORT	Oligodendrocytes	0.296956	0.133498	0.18	0.16	0.16	0.1	0.08	0.57
11326252	CIBERSORT	Oligodendrocytes	0.324577	0.16937	0.18	0.16	0.16	0.1	0.08	0.57
11327005	CIBERSORT	Oligodendrocytes	0.394639	0.0742831	0.18	0.16	0.16	0.1	0.08	0.57
11336574	CIBERSORT	Oligodendrocytes	0.256139	0.116667	0.18	0.16	0.16	0.1	0.08	0.57
11342432	CIBERSORT	Oligodendrocytes	0.295452	0.0946309	0.18	0.16	0.16	0.1	0.08	0.57
11395417	CIBERSORT	Oligodendrocytes	0.220361	0.132415	0.18	0.16	0.16	0.1	0.08	0.57
11399321	CIBERSORT	Oligodendrocytes	0.270063	0.0955895	0.18	0.16	0.16	0.1	0.08	0.57
11430815	CIBERSORT	Oligodendrocytes	0.318654	0.122953	0.18	0.16	0.16	0.1	0.08	0.57
11440263	CIBERSORT	Oligodendrocytes	0.299382	0.0704297	0.18	0.16	0.16	0.1	0.08	0.57
11453772	CIBERSORT	Oligodendrocytes	0.254452	0.1101	0.18	0.16	0.16	0.1	0.08	0.57
11455530	CIBERSORT	Oligodendrocytes	0.253581	0.0701396	0.18	0.16	0.16	0.1	0.08	0.57
10101589	CIBERSORT	Astrocytes	0.167126	0.236417	0.04	0.03	0.26	0.1	0.08	0.57
10203224	CIBERSORT	Astrocytes	0.156648	0.133397	0.04	0.03	0.26	0.1	0.08	0.57
10208143	CIBERSORT	Astrocytes	0.166097	0.177497	0.04	0.03	0.26	0.1	0.08	0.57
10222853	CIBERSORT	Astrocytes	0.182285	0.167242	0.04	0.03	0.26	0.1	0.08	0.57
10249336	CIBERSORT	Astrocytes	0.148864	0.142442	0.04	0.03	0.26	0.1	0.08	0.57
10253148	CIBERSORT	Astrocytes	0.167587	0.187324	0.04	0.03	0.26	0.1	0.08	0.57
10260309	CIBERSORT	Astrocytes	0.134613	0.113416	0.04	0.03	0.26	0.1	0.08	0.57
10288185	CIBERSORT	Astrocytes	0.174767	0.113596	0.04	0.03	0.26	0.1	0.08	0.57
10290427	CIBERSORT	Astrocytes	0.161741	0.226537	0.04	0.03	0.26	0.1	0.08	0.57
10292311	CIBERSORT	Astrocytes	0.157606	0.200365	0.04	0.03	0.26	0.1	0.08	0.57
10345561	CIBERSORT	Astrocytes	0.150087	0.213802	0.04	0.03	0.26	0.1	0.08	0.57
10383017	CIBERSORT	Astrocytes	0.157737	0.12324	0.04	0.03	0.26	0.1	0.08	0.57
10394182	CIBERSORT	Astrocytes	0.165091	0.119681	0.04	0.03	0.26	0.1	0.08	0.57
10395197	CIBERSORT	Astrocytes	0.159657	0.164678	0.04	0.03	0.26	0.1	0.08	0.57
10424475	CIBERSORT	Astrocytes	0.196807	0.179979	0.04	0.03	0.26	0.1	0.08	0.57
10433070	CIBERSORT	Astrocytes	0.207029	0.169654	0.04	0.03	0.26	0.1	0.08	0.57
10435090	CIBERSORT	Astrocytes	0.17653	0.163096	0.04	0.03	0.26	0.1	0.08	0.57
10436131	CIBERSORT	Astrocytes	0.152131	0.147382	0.04	0.03	0.26	0.1	0.08	0.57
10447620	CIBERSORT	Astrocytes	0.165103	0.195638	0.04	0.03	0.26	0.1	0.08	0.57
10460587	CIBERSORT	Astrocytes	0.159937	0.179593	0.04	0.03	0.26	0.1	0.08	0.57
10473384	CIBERSORT	Astrocytes	0.179203	0.167387	0.04	0.03	0.26	0.1	0.08	0.57
10478041	CIBERSORT	Astrocytes	0.106781	0.152429	0.04	0.03	0.26	0.1	0.08	0.57
10480383	CIBERSORT	Astrocytes	0.152981	0.193758	0.04	0.03	0.26	0.1	0.08	0.57
10490993	CIBERSORT	Astrocytes	0.158581	0.113836	0.04	0.03	0.26	0.1	0.08	0.57
10502798	CIBERSORT	Astrocytes	0.161306	0.130225	0.04	0.03	0.26	0.1	0.08	0.57
10510090	CIBERSORT	Astrocytes	0.171082	0.235573	0.04	0.03	0.26	0.1	0.08	0.57
10516762	CIBERSORT	Astrocytes	0.15983	0.167601	0.04	0.03	0.26	0.1	0.08	0.57
10551157	CIBERSORT	Astrocytes	0.139153	0.105495	0.04	0.03	0.26	0.1	0.08	0.57
10557081	CIBERSORT	Astrocytes	0.154038	0.143096	0.04	0.03	0.26	0.1	0.08	0.57
10669174	CIBERSORT	Astrocytes	0.132907	0.154296	0.04	0.03	0.26	0.1	0.08	0.57
10684501	CIBERSORT	Astrocytes	0.140842	0.16142	0.04	0.03	0.26	0.1	0.08	0.57
10850171	CIBERSORT	Astrocytes	0.15136	0.197472	0.04	0.03	0.26	0.1	0.08	0.57
10885370	CIBERSORT	Astrocytes	0.139657	0.148984	0.04	0.03	0.26	0.1	0.08	0.57
10901987	CIBERSORT	Astrocytes	0.146874	0.138885	0.04	0.03	0.26	0.1	0.08	0.57
10929637	CIBERSORT	Astrocytes	0.155233	0.161797	0.04	0.03	0.26	0.1	0.08	0.57
11157783	CIBERSORT	Astrocytes	0.163983	0.151764	0.04	0.03	0.26	0.1	0.08	0.57
11200645	CIBERSORT	Astrocytes	0.145698	0.146157	0.04	0.03	0.26	0.1	0.08	0.57
11259716	CIBERSORT	Astrocytes	0.160472	0.162143	0.04	0.03	0.26	0.1	0.08	0.57
11302830	CIBERSORT	Astrocytes	0.173359	0.152591	0.04	0.03	0.26	0.1	0.08	0.57
11326252	CIBERSORT	Astrocytes	0.158071	0.121584	0.04	0.03	0.26	0.1	0.08	0.57
11327005	CIBERSORT	Astrocytes	0.13016	0.190128	0.04	0.03	0.26	0.1	0.08	0.57
11336574	CIBERSORT	Astrocytes	0.174811	0.187553	0.04	0.03	0.26	0.1	0.08	0.57
11342432	CIBERSORT	Astrocytes	0.157065	0.191248	0.04	0.03	0.26	0.1	0.08	0.57
11395417	CIBERSORT	Astrocytes	0.184907	0.101961	0.04	0.03	0.26	0.1	0.08	0.57
11399321	CIBERSORT	Astrocytes	0.173444	0.109722	0.04	0.03	0.26	0.1	0.08	0.57
11430815	CIBERSORT	Astrocytes	0.184263	0.150323	0.04	0.03	0.26	0.1	0.08	0.57
11440263	CIBERSORT	Astrocytes	0.158241	0.191678	0.04	0.03	0.26	0.1	0.08	0.57
11453772	CIBERSORT	Astrocytes	0.178368	0.167412	0.04	0.03	0.26	0.1	0.08	0.57
11455530	CIBERSORT	Astrocytes	0.187321	0.192717	0.04	0.03	0.26	0.1	0.08	0.57
10101589	CIBERSORT	Microglia	0.061762	0.108653	0.04	0.03	0.33	0.1	0.08	0.57
10203224	CIBERSORT	Microglia	0.0596118	0.0998593	0.04	0.03	0.33	0.1	0.08	0.57
10208143	CIBERSORT	Microglia	0.0402263	0.108438	0.04	0.03	0.33	0.1	0.08	0.57
10222853	CIBERSORT	Microglia	0.0963617	0.0744781	0.04	0.03	0.33	0.1	0.08	0.57
10249336	CIBERSORT	Microglia	0.0338078	0.0819002	0.04	0.03	0.33	0.1	0.08	0.57
10253148	CIBERSORT	Microglia	0.0899585	0.0810773	0.04	0.03	0.33	0.1	0.08	0.57
10260309	CIBERSORT	Microglia	0.0509398	0.0834513	0.04	0.03	0.33	0.1	0.08	0.57
10288185	CIBERSORT	Microglia	0.0663067	0.0825621	0.04	0.03	0.33	0.1	0.08	0.57
10290427	CIBERSORT	Microglia	0.0485825	0.130202	0.04	0.03	0.33	0.1	0.08	0.57
10292311	CIBERSORT	Microglia	0.0516389	0.0648623	0.04	0.03	0.33	0.1	0.08	0.57
10345561	CIBERSORT	Microglia	0.0789997	0.086826	0.04	0.03	0.33	0.1	0.08	0.57
10383017	CIBERSORT	Microglia	0.08582	0.0654908	0.04	0.03	0.33	0.1	0.08	0.57
10394182	CIBERSORT	Microglia	0.0340739	0.0919132	0.04	0.03	0.33	0.1	0.08	0.57
10395197	CIBERSORT	Microglia	0.0592198	0.0922609	0.04	0.03	0.33	0.1	0.08	0.57
10424475	CIBERSORT	Microglia	0.0735251	0.10003	0.04	0.03	0.33	0.1	0.08	0.57
10433070	CIBERSORT	Microglia	0.107709	0.140685	0.04	0.03	0.33	0.1	0.08	0.57
10435090	CIBERSORT	Microglia	0.0557652	0.0933636	0.04	0.03	0.33	0.1	0.08	0.57
10436131	CIBERSORT	Microglia	0.036174	0.0916398	0.04	0.03	0.33	0.1	0.08	0.57
10447620	CIBERSORT	Microglia	0.0169679	0.0512389	0.04	0.03	0.33	0.1	0.08	0.57
10460587	CIBERSORT	Microglia	0.0648076	0.0619093	0.04	0.03	0.33	0.1	0.08	0.57
10473384	CIBERSORT	Microglia	0.0616029	0.099227	0.04	0.03	0.33	0.1	0.08	0.57
10478041	CIBERSORT	Microglia	0.0863863	0.0811917	0.04	0.03	0.33	0.1	0.08	0.57
10480383	CIBERSORT	Microglia	0.0468546	0.0823336	0.04	0.03	0.33	0.1	0.08	0.57
10490993	CIBERSORT	Microglia	0.076605	0.0692714	0.04	0.03	0.33	0.1	0.08	0.57
10502798	CIBERSORT	Microglia	0.110703	0.121597	0.04	0.03	0.33	0.1	0.08	0.57
10510090	CIBERSORT	Microglia	0.0930344	0.118267	0.04	0.03	0.33	0.1	0.08	0.57
10516762	CIBERSORT	Microglia	0.0407114	0.0469957	0.04	0.03	0.33	0.1	0.08	0.57
10551157	CIBERSORT	Microglia	0.0552271	0.0897594	0.04	0.03	0.33	0.1	0.08	0.57
10557081	CIBERSORT	Microglia	0.0567059	0.0623317	0.04	0.03	0.33	0.1	0.08	0.57
10669174	CIBERSORT	Microglia	0.0617914	0.0855044	0.04	0.03	0.33	0.1	0.08	0.57
10684501	CIBERSORT	Microglia	0.055534	0.079137	0.04	0.03	0.33	0.1	0.08	0.57
10850171	CIBERSORT	Microglia	0.0499359	0.0798389	0.04	0.03	0.33	0.1	0.08	0.57
10885370	CIBERSORT	Microglia	0.0629659	0.121171	0.04	0.03	0.33	0.1	0.08	0.57
10901987	CIBERSORT	Microglia	0.0827905	0.121014	0.04	0.03	0.33	0.1	0.08	0.57
10929637	CIBERSORT	Microglia	0.0460499	0.0616573	0.04	0.03	0.33	0.1	0.08	0.57
11157783	CIBERSORT	Microglia	0.0892174	0.102951	0.04	0.03	0.33	0.1	0.08	0.57
11200645	CIBERSORT	Microglia	0.0916901	0.154455	0.04	0.03	0.33	0.1	0.08	0.57
11259716	CIBERSORT	Microglia	0.0309075	0.0653637	0.04	0.03	0.33	0.1	0.08	0.57
11302830	CIBERSORT	Microglia	0.0954293	0.112912	0.04	0.03	0.33	0.1	0.08	0.57
11326252	CIBERSORT	Microglia	0.0650834	0.085649	0.04	0.03	0.33	0.1	0.08	0.57
11327005	CIBERSORT	Microglia	0.0616672	0.0610036	0.04	0.03	0.33	0.1	0.08	0.57
11336574	CIBERSORT	Microglia	0.0710054	0.063542	0.04	0.03	0.33	0.1	0.08	0.57
11342432	CIBERSORT	Microglia	0.0766764	0.095394	0.04	0.03	0.33	0.1	0.08	0.57
11395417	CIBERSORT	Microglia	0.0614571	0.0585166	0.04	0.03	0.33	0.1	0.08	0.57
11399321	CIBERSORT	Microglia	0.0768219	0.0851236	0.04	0.03	0.33	0.1	0.08	0.57
11430815	CIBERSORT	Microglia	0.0510422	0.0788096	0.04	0.03	0.33	0.1	0.08	0.57
11440263	CIBERSORT	Microglia	0.0496333	0.109788	0.04	0.03	0.33	0.1	0.08	0.57
11453772	CIBERSORT	Microglia	0.0271282	0.0655222	0.04	0.03	0.33	0.1	0.08	0.57
11455530	CIBERSORT	Microglia	0.0762351	0.1785	0.04	0.03	0.33	0.1	0.08	0.57
10101589	CIBERSORT	Neurons	0.518732	0.329412	0.13	0.12	0.16	0.1	0.08	0.57
10203224	CIBERSORT	Neurons	0.372153	0.523511	0.13	0.12	0.16	0.1	0.08	0.57
10208143	CIBERSORT	Neurons	0.333634	0.378295	0.13	0.12	0.16	0.1	0.08	0.57
10222853	CIBERSORT	Neurons	0.360263	0.435093	0.13	0.12	0.16	0.1	0.08	0.57
10249336	CIBERSORT	Neurons	0.366606	0.484768	0.13	0.12	0.16	0.1	0.08	0.57
10253148	CIBERSORT	Neurons	0.441386	0.465662	0.13	0.12	0.16	0.1	0.08	0.57
10260309	CIBERSORT	Neurons	0.356145	0.476164	0.13	0.12	0.16	0.1	0.08	0.57
10288185	CIBERSORT	Neurons	0.352026	0.478133	0.13	0.12	0.16	0.1	0.08	0.57
10290427	CIBERSORT	Neurons	0.361956	0.429138	0.13	0.12	0.16	0.1	0.08	0.57
10292311	CIBERSORT	Neurons	0.358248	0.461412	0.13	0.12	0.16	0.1	0.08	0.57
10345561	CIBERSORT	Neurons	0.395357	0.477193	0.13	0.12	0.16	0.1	0.08	0.57
10383017	CIBERSORT	Neurons	0.328579	0.449789	0.13	0.12	0.16	0.1	0.08	0.57
10394182	CIBERSORT	Neurons	0.402456	0.474479	0.13	0.12	0.16	0.1	0.08	0.57
10395197	CIBERSORT	Neurons	0.378197	0.458019	0.13	0.12	0.16	0.1	0.08	0.57
10424475	CIBERSORT	Neurons	0.365706	0.455971	0.13	0.12	0.16	0.1	0.08	0.57
10433070	CIBERSORT	Neurons	0.336639	0.407681	0.13	0.12	0.16	0.1	0.08	0.57
10435090	CIBERSORT	Neurons	0.339955	0.406143	0.13	0.12	0.16	0.1	0.08	0.57
10436131	CIBERSORT	Neurons	0.374272	0.456891	0.13	0.12	0.16	0.1	0.08	0.57
10447620	CIBERSORT	Neurons	0.365706	0.433574	0.13	0.12	0.16	0.1	0.08	0.57
10460587	CIBERSORT	Neurons	0.32351	0.51354	0.13	0.12	0.16	0.1	0.08	0.57
10473384	CIBERSORT	Neurons	0.342947	0.418719	0.13	0.12	0.16	0.1	0.08	0.57
10478041	CIBERSORT	Neurons	0.370206	0.525448	0.13	0.12	0.16	0.1	0.08	0.57
10480383	CIBERSORT	Neurons	0.343738	0.452446	0.13	0.12	0.16	0.1	0.08	0.57
10490993	CIBERSORT	Neurons	0.334785	0.540607	0.13	0.12	0.16	0.1	0.08	0.57
10502798	CIBERSORT	Neurons	0.35502	0.42413	0.13	0.12	0.16	0.1	0.08	0.57
10510090	CIBERSORT	Neurons	0.413639	0.404473	0.13	0.12	0.16	0.1	0.08	0.57
10516762	CIBERSORT	Neurons	0.372634	0.465257	0.13	0.12	0.16	0.1	0.08	0.57
10551157	CIBERSORT	Neurons	0.352468	0.423547	0.13	0.12	0.16	0.1	0.08	0.57
10557081	CIBERSORT	Neurons	0.308858	0.468934	0.13	0.12	0.16	0.1	0.08	0.57
10669174	CIBERSORT	Neurons	0.328148	0.459698	0.13	0.12	0.16	0.1	0.08	0.57
10684501	CIBERSORT	Neurons	0.373213	0.440453	0.13	0.12	0.16	0.1	0.08	0.57
10850171	CIBERSORT	Neurons	0.409457	0.449439	0.13	0.12	0.16	0.1	0.08	0.57
10885370	CIBERSORT	Neurons	0.336707	0.437683	0.13	0.12	0.16	0.1	0.08	0.57
10901987	CIBERSORT	Neurons	0.339634	0.374452	0.13	0.12	0.16	0.1	0.08	0.57
10929637	CIBERSORT	Neurons	0.38149	0.498069	0.13	0.12	0.16	0.1	0.08	0.57
11157783	CIBERSORT	Neurons	0.34857	0.464319	0.13	0.12	0.16	0.1	0.08	0.57
11200645	CIBERSORT	Neurons	0.296788	0.39572	0.13	0.12	0.16	0.1	0.08	0.57
11259716	CIBERSORT	Neurons	0.350014	0.453052	0.13	0.12	0.16	0.1	0.08	0.57
11302830	CIBERSORT	Neurons	0.301697	0.426636	0.13	0.12	0.16	0.1	0.08	0.57
11326252	CIBERSORT	Neurons	0.333164	0.457336	0.13	0.12	0.16	0.1	0.08	0.57
11327005	CIBERSORT	Neurons	0.325068	0.504115	0.13	0.12	0.16	0.1	0.08	0.57
11336574	CIBERSORT	Neurons	0.37946	0.465261	0.13	0.12	0.16	0.1	0.08	0.57
11342432	CIBERSORT	Neurons	0.379178	0.467345	0.13	0.12	0.16	0.1	0.08	0.57
11395417	CIBERSORT	Neurons	0.406154	0.556896	0.13	0.12	0.16	0.1	0.08	0.57
11399321	CIBERSORT	Neurons	0.374427	0.533232	0.13	0.12	0.16	0.1	0.08	0.57
11430815	CIBERSORT	Neurons	0.34013	0.506662	0.13	0.12	0.16	0.1	0.08	0.57
11440263	CIBERSORT	Neurons	0.359382	0.481434	0.13	0.12	0.16	0.1	0.08	0.57
11453772	CIBERSORT	Neurons	0.401712	0.485129	0.13	0.12	0.16	0.1	0.08	0.57
11455530	CIBERSORT	Neurons	0.352603	0.388891	0.13	0.12	0.16	0.1	0.08	0.57
10101589	CIBERSORT	Oligodendrocytes	0.164089	0.0929632	0.18	0.16	0.16	0.1	0.08	0.57
10203224	CIBERSORT	Oligodendrocytes	0.299523	0.0907679	0.18	0.16	0.16	0.1	0.08	0.57
10208143	CIBERSORT	Oligodendrocytes	0.320111	0.11616	0.18	0.16	0.16	0.1	0.08	0.57
10222853	CIBERSORT	Oligodendrocytes	0.2523	0.133388	0.18	0.16	0.16	0.1	0.08	0.57
10249336	CIBERSORT	Oligodendrocytes	0.328671	0.132596	0.18	0.16	0.16	0.1	0.08	0.57
10253148	CIBERSORT	Oligodendrocytes	0.166461	0.120144	0.18	0.16	0.16	0.1	0.08	0.57
10260309	CIBERSORT	Oligodendrocytes	0.335179	0.182054	0.18	0.16	0.16	0.1	0.08	0.57
10288185	CIBERSORT	Oligodendrocytes	0.236895	0.0900357	0.18	0.16	0.16	0.1	0.08	0.57
10290427	CIBERSORT	Oligodendrocytes	0.281522	0.0701618	0.18	0.16	0.16	0.1	0.08	0.57
10292311	CIBERSORT	Oligodendrocytes	0.302237	0.136408	0.18	0.16	0.16	0.1	0.08	0.57
10345561	CIBERSORT	Oligodendrocytes	0.251635	0.0857847	0.18	0.16	0.16	0.1	0.08	0.57
10383017	CIBERSORT	Oligodendrocytes	0.263031	0.111869	0.18	0.16	0.16	0.1	0.08	0.57
10394182	CIBERSORT	Oligodendrocytes	0.272309	0.144049	0.18	0.16	0.16	0.1	0.08	0.57
10395197	CIBERSORT	Oligodendrocytes	0.274102	0.148621	0.18	0.16	0.16	0.1	0.08	0.57
10424475	CIBERSORT	Oligodendrocytes	0.265484	0.136187	0.18	0.16	0.16	0.1	0.08	0.57
10433070	CIBERSORT	Oligodendrocytes	0.206547	0.137652	0.18	0.16	0.16	0.1	0.08	0.57
10435090	CIBERSORT	Oligodendrocytes	0.289146	0.152708	0.18	0.16	0.16	0.1	0.08	0.57
10436131	CIBERSORT	Oligodendrocytes	0.320815	0.0900726	0.18	0.16	0.16	0.1	0.08	0.57
10447620	CIBERSORT	Oligodendrocytes	0.325355	0.108709	0.18	0.16	0.16	0.1	0.08	0.57
10460587	CIBERSORT	Oligodendrocytes	0.326431	0.1074	0.18	0.16	0.16	0.1	0.08	0.57
10473384	CIBERSORT	Oligodendrocytes	0.270639	0.109935	0.18	0.16	0.16	0.1	0.08	0.57
10478041	CIBERSORT	Oligodendrocytes	0.350242	0.0731674	0.18	0.16	0.16	0.1	0.08	0.57
10480383	CIBERSORT	Oligodendrocytes	0.340679	0.137612	0.18	0.16	0.16	0.1	0.08	0.57
10490993	CIBERSORT	Oligodendrocytes	0.280185	0.113961	0.18	0.16	0.16	0.1	0.08	0.57
10502798	CIBERSORT	Oligodendrocytes	0.210466	0.166423	0.18	0.16	0.16	0.1	0.08	0.57
10510090	CIBERSORT	Oligodendrocytes	0.165866	0.09159	0.18	0.16	0.16	0.1	0.08	0.57
10516762	CIBERSORT	Oligodendrocytes	0.291282	0.174482	0.18	0.16	0.16	0.1	0.08	0.57
10551157	CIBERSORT	Oligodendrocytes	0.345899	0.186947	0.18	0.16	0.16	0.1	0.08	0.57
10557081	CIBERSORT	Oligodendrocytes	0.361639	0.166757	0.18	0.16	0.16	0.1	0.08	0.57
10669174	CIBERSORT	Oligodendrocytes	0.391931	0.127764	0.18	0.16	0.16	0.1	0.08	0.57
10684501	CIBERSORT	Oligodendrocytes	0.30797	0.142593	0.18	0.16	0.16	0.1	0.08	0.57
10850171	CIBERSORT	Oligodendrocytes	0.2679	0.0998601	0.18	0.16	0.16	0.1	0.08	0.57
10885370	CIBERSORT	Oligodendrocytes	0.374326	0.0956204	0.18	0.16	0.16	0.1	0.08	0.57
10901987	CIBERSORT	Oligodendrocytes	0.270386	0.187795	0.18	0.16	0.16	0.1	0.08	0.57
10929637	CIBERSORT	Oligodendrocytes	0.28479	0.133528	0.18	0.16	0.16	0.1	0.08	0.57
11157783	CIBERSORT	Oligodendrocytes	0.263748	0.140309	0.18	0.16	0.16	0.1	0.08	0.57
11200645	CIBERSORT	Oligodendrocytes	0.356924	0.133526	0.18	0.16	0.16	0.1	0.08	0.57
11259716	CIBERSORT	Oligodendrocytes	0.350807	0.172712	0.18	0.16	0.16	0.1	0.08	0.57
11302830	CIBERSORT	Oligodendrocytes	0.286075	0.133498	0.18	0.16	0.16	0.1	0.08	0.57
11326252	CIBERSORT	Oligodendrocytes	0.307437	0.16937	0.18	0.16	0.16	0.1	0.08	0.57
11327005	CIBERSORT	Oligodendrocytes	0.377475	0.0742831	0.18	0.16	0.16	0.1	0.08	0.57
11336574	CIBERSORT	Oligodendrocytes	0.246939	0.116667	0.18	0.16	0.16	0.1	0.08	0.57
11342432	CIBERSORT	Oligodendrocytes	0.275706	0.0946309	0.18	0.16	0.16	0.1	0.08	0.57
11395417	CIBERSORT	Oligodendrocytes	0.216602	0.132415	0.18	0.16	0.16	0.1	0.08	0.57
11399321	CIBERSORT	Oligodendrocytes	0.261308	0.0955895	0.18	0.16	0.16	0.1	0.08	0.57
11430815	CIBERSORT	Oligodendrocytes	0.302449	0.122953	0.18	0.16	0.16	0.1	0.08	0.57
11440263	CIBERSORT	Oligodendrocytes	0.28679	0.0704297	0.18	0.16	0.16	0.1	0.08	0.57
11453772	CIBERSORT	Oligodendrocytes	0.24297	0.1101	0.18	0.16	0.16	0.1	0.08	0.57
11455530	CIBERSORT	Oligodendrocytes	0.253372	0.0701396	0.18	0.16	0.16	0.1	0.08	0.57
10101589	EPIC	Astrocytes	0.164987	0.236417	0.05	0.04	0.17	0.06	0.05	0.66
10203224	EPIC	Astrocytes	0.147433	0.133397	0.05	0.04	0.17	0.06	0.05	0.66
10208143	EPIC	Astrocytes	0.160715	0.177497	0.05	0.04	0.17	0.06	0.05	0.66
10222853	EPIC	Astrocytes	0.16841	0.167242	0.05	0.04	0.17	0.06	0.05	0.66
10249336	EPIC	Astrocytes	0.149321	0.142442	0.05	0.04	0.17	0.06	0.05	0.66
10253148	EPIC	Astrocytes	0.160346	0.187324	0.05	0.04	0.17	0.06	0.05	0.66
10260309	EPIC	Astrocytes	0.130249	0.113416	0.05	0.04	0.17	0.06	0.05	0.66
10288185	EPIC	Astrocytes	0.160823	0.113596	0.05	0.04	0.17	0.06	0.05	0.66
10290427	EPIC	Astrocytes	0.160786	0.226537	0.05	0.04	0.17	0.06	0.05	0.66
10292311	EPIC	Astrocytes	0.147886	0.200365	0.05	0.04	0.17	0.06	0.05	0.66
10345561	EPIC	Astrocytes	0.146339	0.213802	0.05	0.04	0.17	0.06	0.05	0.66
10383017	EPIC	Astrocytes	0.15239	0.12324	0.05	0.04	0.17	0.06	0.05	0.66
10394182	EPIC	Astrocytes	0.156604	0.119681	0.05	0.04	0.17	0.06	0.05	0.66
10395197	EPIC	Astrocytes	0.158925	0.164678	0.05	0.04	0.17	0.06	0.05	0.66
10424475	EPIC	Astrocytes	0.183526	0.179979	0.05	0.04	0.17	0.06	0.05	0.66
10433070	EPIC	Astrocytes	0.190728	0.169654	0.05	0.04	0.17	0.06	0.05	0.66
10435090	EPIC	Astrocytes	0.169857	0.163096	0.05	0.04	0.17	0.06	0.05	0.66
10436131	EPIC	Astrocytes	0.141442	0.147382	0.05	0.04	0.17	0.06	0.05	0.66
10447620	EPIC	Astrocytes	0.158256	0.195638	0.05	0.04	0.17	0.06	0.05	0.66
10460587	EPIC	Astrocytes	0.15064	0.179593	0.05	0.04	0.17	0.06	0.05	0.66
10473384	EPIC	Astrocytes	0.166624	0.167387	0.05	0.04	0.17	0.06	0.05	0.66
10478041	EPIC	Astrocytes	0.108111	0.152429	0.05	0.04	0.17	0.06	0.05	0.66
10480383	EPIC	Astrocytes	0.143936	0.193758	0.05	0.04	0.17	0.06	0.05	0.66
10490993	EPIC	Astrocytes	0.14379	0.113836	0.05	0.04	0.17	0.06	0.05	0.66
10502798	EPIC	Astrocytes	0.153929	0.130225	0.05	0.04	0.17	0.06	0.05	0.66
10510090	EPIC	Astrocytes	0.167319	0.235573	0.05	0.04	0.17	0.06	0.05	0.66
10516762	EPIC	Astrocytes	0.14926	0.167601	0.05	0.04	0.17	0.06	0.05	0.66
10551157	EPIC	Astrocytes	0.132858	0.105495	0.05	0.04	0.17	0.06	0.05	0.66
10557081	EPIC	Astrocytes	0.143647	0.143096	0.05	0.04	0.17	0.06	0.05	0.66
10669174	EPIC	Astrocytes	0.129616	0.154296	0.05	0.04	0.17	0.06	0.05	0.66
10684501	EPIC	Astrocytes	0.136319	0.16142	0.05	0.04	0.17	0.06	0.05	0.66
10850171	EPIC	Astrocytes	0.149697	0.197472	0.05	0.04	0.17	0.06	0.05	0.66
10885370	EPIC	Astrocytes	0.133177	0.148984	0.05	0.04	0.17	0.06	0.05	0.66
10901987	EPIC	Astrocytes	0.136792	0.138885	0.05	0.04	0.17	0.06	0.05	0.66
10929637	EPIC	Astrocytes	0.146036	0.161797	0.05	0.04	0.17	0.06	0.05	0.66
11157783	EPIC	Astrocytes	0.156618	0.151764	0.05	0.04	0.17	0.06	0.05	0.66
11200645	EPIC	Astrocytes	0.13864	0.146157	0.05	0.04	0.17	0.06	0.05	0.66
11259716	EPIC	Astrocytes	0.151788	0.162143	0.05	0.04	0.17	0.06	0.05	0.66
11302830	EPIC	Astrocytes	0.167656	0.152591	0.05	0.04	0.17	0.06	0.05	0.66
11326252	EPIC	Astrocytes	0.148073	0.121584	0.05	0.04	0.17	0.06	0.05	0.66
11327005	EPIC	Astrocytes	0.126664	0.190128	0.05	0.04	0.17	0.06	0.05	0.66
11336574	EPIC	Astrocytes	0.164304	0.187553	0.05	0.04	0.17	0.06	0.05	0.66
11342432	EPIC	Astrocytes	0.151769	0.191248	0.05	0.04	0.17	0.06	0.05	0.66
11395417	EPIC	Astrocytes	0.170012	0.101961	0.05	0.04	0.17	0.06	0.05	0.66
11399321	EPIC	Astrocytes	0.163294	0.109722	0.05	0.04	0.17	0.06	0.05	0.66
11430815	EPIC	Astrocytes	0.16876	0.150323	0.05	0.04	0.17	0.06	0.05	0.66
11440263	EPIC	Astrocytes	0.153255	0.191678	0.05	0.04	0.17	0.06	0.05	0.66
11453772	EPIC	Astrocytes	0.167123	0.167412	0.05	0.04	0.17	0.06	0.05	0.66
11455530	EPIC	Astrocytes	0.175113	0.192717	0.05	0.04	0.17	0.06	0.05	0.66
10101589	EPIC	Microglia	0.0640077	0.108653	0.04	0.03	0.3	0.06	0.05	0.66
10203224	EPIC	Microglia	0.0600817	0.0998593	0.04	0.03	0.3	0.06	0.05	0.66
10208143	EPIC	Microglia	0.0352284	0.108438	0.04	0.03	0.3	0.06	0.05	0.66
10222853	EPIC	Microglia	0.0888569	0.0744781	0.04	0.03	0.3	0.06	0.05	0.66
10249336	EPIC	Microglia	0.0339199	0.0819002	0.04	0.03	0.3	0.06	0.05	0.66
10253148	EPIC	Microglia	0.0792267	0.0810773	0.04	0.03	0.3	0.06	0.05	0.66
10260309	EPIC	Microglia	0.0506952	0.0834513	0.04	0.03	0.3	0.06	0.05	0.66
10288185	EPIC	Microglia	0.065671	0.0825621	0.04	0.03	0.3	0.06	0.05	0.66
10290427	EPIC	Microglia	0.0397025	0.130202	0.04	0.03	0.3	0.06	0.05	0.66
10292311	EPIC	Microglia	0.0502751	0.0648623	0.04	0.03	0.3	0.06	0.05	0.66
10345561	EPIC	Microglia	0.0734648	0.086826	0.04	0.03	0.3	0.06	0.05	0.66
10383017	EPIC	Microglia	0.0771856	0.0654908	0.04	0.03	0.3	0.06	0.05	0.66
10394182	EPIC	Microglia	0.0403608	0.0919132	0.04	0.03	0.3	0.06	0.05	0.66
10395197	EPIC	Microglia	0.0605735	0.0922609	0.04	0.03	0.3	0.06	0.05	0.66
10424475	EPIC	Microglia	0.0696932	0.10003	0.04	0.03	0.3	0.06	0.05	0.66
10433070	EPIC	Microglia	0.0940901	0.140685	0.04	0.03	0.3	0.06	0.05	0.66
10435090	EPIC	Microglia	0.0569353	0.0933636	0.04	0.03	0.3	0.06	0.05	0.66
10436131	EPIC	Microglia	0.0380113	0.0916398	0.04	0.03	0.3	0.06	0.05	0.66
10447620	EPIC	Microglia	0.0187743	0.0512389	0.04	0.03	0.3	0.06	0.05	0.66
10460587	EPIC	Microglia	0.0660141	0.0619093	0.04	0.03	0.3	0.06	0.05	0.66
10473384	EPIC	Microglia	0.0607982	0.099227	0.04	0.03	0.3	0.06	0.05	0.66
10478041	EPIC	Microglia	0.0778472	0.0811917	0.04	0.03	0.3	0.06	0.05	0.66
10480383	EPIC	Microglia	0.0501517	0.0823336	0.04	0.03	0.3	0.06	0.05	0.66
10490993	EPIC	Microglia	0.0751889	0.0692714	0.04	0.03	0.3	0.06	0.05	0.66
10502798	EPIC	Microglia	0.096034	0.121597	0.04	0.03	0.3	0.06	0.05	0.66
10510090	EPIC	Microglia	0.0807719	0.118267	0.04	0.03	0.3	0.06	0.05	0.66
10516762	EPIC	Microglia	0.0381667	0.0469957	0.04	0.03	0.3	0.06	0.05	0.66
10551157	EPIC	Microglia	0.0520667	0.0897594	0.04	0.03	0.3	0.06	0.05	0.66
10557081	EPIC	Microglia	0.0541459	0.0623317	0.04	0.03	0.3	0.06	0.05	0.66
10669174	EPIC	Microglia	0.064537	0.0855044	0.04	0.03	0.3	0.06	0.05	0.66
10684501	EPIC	Microglia	0.0538052	0.079137	0.04	0.03	0.3	0.06	0.05	0.66
10850171	EPIC	Microglia	0.0530465	0.0798389	0.04	0.03	0.3	0.06	0.05	0.66
10885370	EPIC	Microglia	0.0611516	0.121171	0.04	0.03	0.3	0.06	0.05	0.66
10901987	EPIC	Microglia	0.0766122	0.121014	0.04	0.03	0.3	0.06	0.05	0.66
10929637	EPIC	Microglia	0.0353842	0.0616573	0.04	0.03	0.3	0.06	0.05	0.66
11157783	EPIC	Microglia	0.0777759	0.102951	0.04	0.03	0.3	0.06	0.05	0.66
11200645	EPIC	Microglia	0.0863864	0.154455	0.04	0.03	0.3	0.06	0.05	0.66
11259716	EPIC	Microglia	0.0291974	0.0653637	0.04	0.03	0.3	0.06	0.05	0.66
11302830	EPIC	Microglia	0.0817002	0.112912	0.04	0.03	0.3	0.06	0.05	0.66
11326252	EPIC	Microglia	0.0605519	0.085649	0.04	0.03	0.3	0.06	0.05	0.66
11327005	EPIC	Microglia	0.0560973	0.0610036	0.04	0.03	0.3	0.06	0.05	0.66
11336574	EPIC	Microglia	0.0685222	0.063542	0.04	0.03	0.3	0.06	0.05	0.66
11342432	EPIC	Microglia	0.0702988	0.095394	0.04	0.03	0.3	0.06	0.05	0.66
11395417	EPIC	Microglia	0.0608672	0.0585166	0.04	0.03	0.3	0.06	0.05	0.66
11399321	EPIC	Microglia	0.0682474	0.0851236	0.04	0.03	0.3	0.06	0.05	0.66
11430815	EPIC	Microglia	0.0423347	0.0788096	0.04	0.03	0.3	0.06	0.05	0.66
11440263	EPIC	Microglia	0.0459741	0.109788	0.04	0.03	0.3	0.06	0.05	0.66
11453772	EPIC	Microglia	0.0336117	0.0655222	0.04	0.03	0.3	0.06	0.05	0.66
11455530	EPIC	Microglia	0.0654813	0.1785	0.04	0.03	0.3	0.06	0.05	0.66
10101589	EPIC	Neurons	0.542468	0.329412	0.07	0.05	0.11	0.06	0.05	0.66
10203224	EPIC	Neurons	0.418207	0.523511	0.07	0.05	0.11	0.06	0.05	0.66
10208143	EPIC	Neurons	0.395008	0.378295	0.07	0.05	0.11	0.06	0.05	0.66
10222853	EPIC	Neurons	0.418895	0.435093	0.07	0.05	0.11	0.06	0.05	0.66
10249336	EPIC	Neurons	0.42046	0.484768	0.07	0.05	0.11	0.06	0.05	0.66
10253148	EPIC	Neurons	0.489177	0.465662	0.07	0.05	0.11	0.06	0.05	0.66
10260309	EPIC	Neurons	0.406663	0.476164	0.07	0.05	0.11	0.06	0.05	0.66
10288185	EPIC	Neurons	0.417375	0.478133	0.07	0.05	0.11	0.06	0.05	0.66
10290427	EPIC	Neurons	0.416714	0.429138	0.07	0.05	0.11	0.06	0.05	0.66
10292311	EPIC	Neurons	0.409081	0.461412	0.07	0.05	0.11	0.06	0.05	0.66
10345561	EPIC	Neurons	0.449344	0.477193	0.07	0.05	0.11	0.06	0.05	0.66
10383017	EPIC	Neurons	0.395369	0.449789	0.07	0.05	0.11	0.06	0.05	0.66
10394182	EPIC	Neurons	0.446328	0.474479	0.07	0.05	0.11	0.06	0.05	0.66
10395197	EPIC	Neurons	0.435031	0.458019	0.07	0.05	0.11	0.06	0.05	0.66
10424475	EPIC	Neurons	0.416951	0.455971	0.07	0.05	0.11	0.06	0.05	0.66
10433070	EPIC	Neurons	0.407892	0.407681	0.07	0.05	0.11	0.06	0.05	0.66
10435090	EPIC	Neurons	0.401429	0.406143	0.07	0.05	0.11	0.06	0.05	0.66
10436131	EPIC	Neurons	0.430295	0.456891	0.07	0.05	0.11	0.06	0.05	0.66
10447620	EPIC	Neurons	0.424548	0.433574	0.07	0.05	0.11	0.06	0.05	0.66
10460587	EPIC	Neurons	0.389326	0.51354	0.07	0.05	0.11	0.06	0.05	0.66
10473384	EPIC	Neurons	0.408966	0.418719	0.07	0.05	0.11	0.06	0.05	0.66
10478041	EPIC	Neurons	0.423806	0.525448	0.07	0.05	0.11	0.06	0.05	0.66
10480383	EPIC	Neurons	0.398954	0.452446	0.07	0.05	0.11	0.06	0.05	0.66
10490993	EPIC	Neurons	0.406857	0.540607	0.07	0.05	0.11	0.06	0.05	0.66
10502798	EPIC	Neurons	0.421711	0.42413	0.07	0.05	0.11	0.06	0.05	0.66
10510090	EPIC	Neurons	0.458824	0.404473	0.07	0.05	0.11	0.06	0.05	0.66
10516762	EPIC	Neurons	0.431751	0.465257	0.07	0.05	0.11	0.06	0.05	0.66
10551157	EPIC	Neurons	0.416377	0.423547	0.07	0.05	0.11	0.06	0.05	0.66
10557081	EPIC	Neurons	0.372312	0.468934	0.07	0.05	0.11	0.06	0.05	0.66
10669174	EPIC	Neurons	0.384426	0.459698	0.07	0.05	0.11	0.06	0.05	0.66
10684501	EPIC	Neurons	0.421702	0.440453	0.07	0.05	0.11	0.06	0.05	0.66
10850171	EPIC	Neurons	0.448602	0.449439	0.07	0.05	0.11	0.06	0.05	0.66
10885370	EPIC	Neurons	0.400684	0.437683	0.07	0.05	0.11	0.06	0.05	0.66
10901987	EPIC	Neurons	0.404932	0.374452	0.07	0.05	0.11	0.06	0.05	0.66
10929637	EPIC	Neurons	0.435486	0.498069	0.07	0.05	0.11	0.06	0.05	0.66
11157783	EPIC	Neurons	0.406915	0.464319	0.07	0.05	0.11	0.06	0.05	0.66
11200645	EPIC	Neurons	0.362215	0.39572	0.07	0.05	0.11	0.06	0.05	0.66
11259716	EPIC	Neurons	0.4075	0.453052	0.07	0.05	0.11	0.06	0.05	0.66
11302830	EPIC	Neurons	0.359263	0.426636	0.07	0.05	0.11	0.06	0.05	0.66
11326252	EPIC	Neurons	0.390722	0.457336	0.07	0.05	0.11	0.06	0.05	0.66
11327005	EPIC	Neurons	0.391338	0.504115	0.07	0.05	0.11	0.06	0.05	0.66
11336574	EPIC	Neurons	0.422938	0.465261	0.07	0.05	0.11	0.06	0.05	0.66
11342432	EPIC	Neurons	0.425621	0.467345	0.07	0.05	0.11	0.06	0.05	0.66
11395417	EPIC	Neurons	0.459042	0.556896	0.07	0.05	0.11	0.06	0.05	0.66
11399321	EPIC	Neurons	0.423291	0.533232	0.07	0.05	0.11	0.06	0.05	0.66
11430815	EPIC	Neurons	0.404548	0.506662	0.07	0.05	0.11	0.06	0.05	0.66
11440263	EPIC	Neurons	0.415518	0.481434	0.07	0.05	0.11	0.06	0.05	0.66
11453772	EPIC	Neurons	0.458812	0.485129	0.07	0.05	0.11	0.06	0.05	0.66
11455530	EPIC	Neurons	0.423707	0.388891	0.07	0.05	0.11	0.06	0.05	0.66
10101589	EPIC	Oligodendrocytes	0.128625	0.0929632	0.09	0.08	0.16	0.06	0.05	0.66
10203224	EPIC	Oligodendrocytes	0.249441	0.0907679	0.09	0.08	0.16	0.06	0.05	0.66
10208143	EPIC	Oligodendrocytes	0.265946	0.11616	0.09	0.08	0.16	0.06	0.05	0.66
10222853	EPIC	Oligodendrocytes	0.202779	0.133388	0.09	0.08	0.16	0.06	0.05	0.66
10249336	EPIC	Oligodendrocytes	0.260906	0.132596	0.09	0.08	0.16	0.06	0.05	0.66
10253148	EPIC	Oligodendrocytes	0.135205	0.120144	0.09	0.08	0.16	0.06	0.05	0.66
10260309	EPIC	Oligodendrocytes	0.273096	0.182054	0.09	0.08	0.16	0.06	0.05	0.66
10288185	EPIC	Oligodendrocytes	0.191774	0.0900357	0.09	0.08	0.16	0.06	0.05	0.66
10290427	EPIC	Oligodendrocytes	0.230568	0.0701618	0.09	0.08	0.16	0.06	0.05	0.66
10292311	EPIC	Oligodendrocytes	0.253688	0.136408	0.09	0.08	0.16	0.06	0.05	0.66
10345561	EPIC	Oligodendrocytes	0.204601	0.0857847	0.09	0.08	0.16	0.06	0.05	0.66
10383017	EPIC	Oligodendrocytes	0.211418	0.111869	0.09	0.08	0.16	0.06	0.05	0.66
10394182	EPIC	Oligodendrocytes	0.227297	0.144049	0.09	0.08	0.16	0.06	0.05	0.66
10395197	EPIC	Oligodendrocytes	0.214071	0.148621	0.09	0.08	0.16	0.06	0.05	0.66
10424475	EPIC	Oligodendrocytes	0.216262	0.136187	0.09	0.08	0.16	0.06	0.05	0.66
10433070	EPIC	Oligodendrocytes	0.155381	0.137652	0.09	0.08	0.16	0.06	0.05	0.66
10435090	EPIC	Oligodendrocytes	0.22526	0.152708	0.09	0.08	0.16	0.06	0.05	0.66
10436131	EPIC	Oligodendrocytes	0.257138	0.0900726	0.09	0.08	0.16	0.06	0.05	0.66
10447620	EPIC	Oligodendrocytes	0.268879	0.108709	0.09	0.08	0.16	0.06	0.05	0.66
10460587	EPIC	Oligodendrocytes	0.259807	0.1074	0.09	0.08	0.16	0.06	0.05	0.66
10473384	EPIC	Oligodendrocytes	0.218966	0.109935	0.09	0.08	0.16	0.06	0.05	0.66
10478041	EPIC	Oligodendrocytes	0.287202	0.0731674	0.09	0.08	0.16	0.06	0.05	0.66
10480383	EPIC	Oligodendrocytes	0.278963	0.137612	0.09	0.08	0.16	0.06	0.05	0.66
10490993	EPIC	Oligodendrocytes	0.221623	0.113961	0.09	0.08	0.16	0.06	0.05	0.66
10502798	EPIC	Oligodendrocytes	0.162753	0.166423	0.09	0.08	0.16	0.06	0.05	0.66
10510090	EPIC	Oligodendrocytes	0.133872	0.09159	0.09	0.08	0.16	0.06	0.05	0.66
10516762	EPIC	Oligodendrocytes	0.239119	0.174482	0.09	0.08	0.16	0.06	0.05	0.66
10551157	EPIC	Oligodendrocytes	0.280343	0.186947	0.09	0.08	0.16	0.06	0.05	0.66
10557081	EPIC	Oligodendrocytes	0.303564	0.166757	0.09	0.08	0.16	0.06	0.05	0.66
10669174	EPIC	Oligodendrocytes	0.322128	0.127764	0.09	0.08	0.16	0.06	0.05	0.66
10684501	EPIC	Oligodendrocytes	0.253477	0.142593	0.09	0.08	0.16	0.06	0.05	0.66
10850171	EPIC	Oligodendrocytes	0.220758	0.0998601	0.09	0.08	0.16	0.06	0.05	0.66
10885370	EPIC	Oligodendrocytes	0.301454	0.0956204	0.09	0.08	0.16	0.06	0.05	0.66
10901987	EPIC	Oligodendrocytes	0.22052	0.187795	0.09	0.08	0.16	0.06	0.05	0.66
10929637	EPIC	Oligodendrocytes	0.236988	0.133528	0.09	0.08	0.16	0.06	0.05	0.66
11157783	EPIC	Oligodendrocytes	0.218562	0.140309	0.09	0.08	0.16	0.06	0.05	0.66
11200645	EPIC	Oligodendrocytes	0.29433	0.133526	0.09	0.08	0.16	0.06	0.05	0.66
11259716	EPIC	Oligodendrocytes	0.291735	0.172712	0.09	0.08	0.16	0.06	0.05	0.66
11302830	EPIC	Oligodendrocytes	0.228034	0.133498	0.09	0.08	0.16	0.06	0.05	0.66
11326252	EPIC	Oligodendrocytes	0.255637	0.16937	0.09	0.08	0.16	0.06	0.05	0.66
11327005	EPIC	Oligodendrocytes	0.303869	0.0742831	0.09	0.08	0.16	0.06	0.05	0.66
11336574	EPIC	Oligodendrocytes	0.205017	0.116667	0.09	0.08	0.16	0.06	0.05	0.66
11342432	EPIC	Oligodendrocytes	0.229559	0.0946309	0.09	0.08	0.16	0.06	0.05	0.66
11395417	EPIC	Oligodendrocytes	0.174754	0.132415	0.09	0.08	0.16	0.06	0.05	0.66
11399321	EPIC	Oligodendrocytes	0.218153	0.0955895	0.09	0.08	0.16	0.06	0.05	0.66
11430815	EPIC	Oligodendrocytes	0.2506	0.122953	0.09	0.08	0.16	0.06	0.05	0.66
11440263	EPIC	Oligodendrocytes	0.233895	0.0704297	0.09	0.08	0.16	0.06	0.05	0.66
11453772	EPIC	Oligodendrocytes	0.191127	0.1101	0.09	0.08	0.16	0.06	0.05	0.66
11455530	EPIC	Oligodendrocytes	0.196963	0.0701396	0.09	0.08	0.16	0.06	0.05	0.66
10101589	EPIC	Astrocytes	0.153895	0.236417	0.05	0.04	0.17	0.06	0.05	0.66
10203224	EPIC	Astrocytes	0.142335	0.133397	0.05	0.04	0.17	0.06	0.05	0.66
10208143	EPIC	Astrocytes	0.154457	0.177497	0.05	0.04	0.17	0.06	0.05	0.66
10222853	EPIC	Astrocytes	0.160324	0.167242	0.05	0.04	0.17	0.06	0.05	0.66
10249336	EPIC	Astrocytes	0.143824	0.142442	0.05	0.04	0.17	0.06	0.05	0.66
10253148	EPIC	Astrocytes	0.151109	0.187324	0.05	0.04	0.17	0.06	0.05	0.66
10260309	EPIC	Astrocytes	0.128672	0.113416	0.05	0.04	0.17	0.06	0.05	0.66
10288185	EPIC	Astrocytes	0.154073	0.113596	0.05	0.04	0.17	0.06	0.05	0.66
10290427	EPIC	Astrocytes	0.153268	0.226537	0.05	0.04	0.17	0.06	0.05	0.66
10292311	EPIC	Astrocytes	0.143392	0.200365	0.05	0.04	0.17	0.06	0.05	0.66
10345561	EPIC	Astrocytes	0.140639	0.213802	0.05	0.04	0.17	0.06	0.05	0.66
10383017	EPIC	Astrocytes	0.147005	0.12324	0.05	0.04	0.17	0.06	0.05	0.66
10394182	EPIC	Astrocytes	0.149191	0.119681	0.05	0.04	0.17	0.06	0.05	0.66
10395197	EPIC	Astrocytes	0.151336	0.164678	0.05	0.04	0.17	0.06	0.05	0.66
10424475	EPIC	Astrocytes	0.172331	0.179979	0.05	0.04	0.17	0.06	0.05	0.66
10433070	EPIC	Astrocytes	0.178176	0.169654	0.05	0.04	0.17	0.06	0.05	0.66
10435090	EPIC	Astrocytes	0.161172	0.163096	0.05	0.04	0.17	0.06	0.05	0.66
10436131	EPIC	Astrocytes	0.136833	0.147382	0.05	0.04	0.17	0.06	0.05	0.66
10447620	EPIC	Astrocytes	0.151042	0.195638	0.05	0.04	0.17	0.06	0.05	0.66
10460587	EPIC	Astrocytes	0.145558	0.179593	0.05	0.04	0.17	0.06	0.05	0.66
10473384	EPIC	Astrocytes	0.158294	0.167387	0.05	0.04	0.17	0.06	0.05	0.66
10478041	EPIC	Astrocytes	0.110036	0.152429	0.05	0.04	0.17	0.06	0.05	0.66
10480383	EPIC	Astrocytes	0.139563	0.193758	0.05	0.04	0.17	0.06	0.05	0.66
10490993	EPIC	Astrocytes	0.140198	0.113836	0.05	0.04	0.17	0.06	0.05	0.66
10502798	EPIC	Astrocytes	0.147664	0.130225	0.05	0.04	0.17	0.06	0.05	0.66
10510090	EPIC	Astrocytes	0.157796	0.235573	0.05	0.04	0.17	0.06	0.05	0.66
10516762	EPIC	Astrocytes	0.143287	0.167601	0.05	0.04	0.17	0.06	0.05	0.66
10551157	EPIC	Astrocytes	0.130592	0.105495	0.05	0.04	0.17	0.06	0.05	0.66
10557081	EPIC	Astrocytes	0.140324	0.143096	0.05	0.04	0.17	0.06	0.05	0.66
10669174	EPIC	Astrocytes	0.127721	0.154296	0.05	0.04	0.17	0.06	0.05	0.66
10684501	EPIC	Astrocytes	0.132946	0.16142	0.05	0.04	0.17	0.06	0.05	0.66
10850171	EPIC	Astrocytes	0.142992	0.197472	0.05	0.04	0.17	0.06	0.05	0.66
10885370	EPIC	Astrocytes	0.131309	0.148984	0.05	0.04	0.17	0.06	0.05	0.66
10901987	EPIC	Astrocytes	0.134327	0.138885	0.05	0.04	0.17	0.06	0.05	0.66
10929637	EPIC	Astrocytes	0.140728	0.161797	0.05	0.04	0.17	0.06	0.05	0.66
11157783	EPIC	Astrocytes	0.150531	0.151764	0.05	0.04	0.17	0.06	0.05	0.66
11200645	EPIC	Astrocytes	0.136166	0.146157	0.05	0.04	0.17	0.06	0.05	0.66
11259716	EPIC	Astrocytes	0.146534	0.162143	0.05	0.04	0.17	0.06	0.05	0.66
11302830	EPIC	Astrocytes	0.16038	0.152591	0.05	0.04	0.17	0.06	0.05	0.66
11326252	EPIC	Astrocytes	0.143586	0.121584	0.05	0.04	0.17	0.06	0.05	0.66
11327005	EPIC	Astrocytes	0.125519	0.190128	0.05	0.04	0.17	0.06	0.05	0.66
11336574	EPIC	Astrocytes	0.156582	0.187553	0.05	0.04	0.17	0.06	0.05	0.66
11342432	EPIC	Astrocytes	0.14599	0.191248	0.05	0.04	0.17	0.06	0.05	0.66
11395417	EPIC	Astrocytes	0.16	0.101961	0.05	0.04	0.17	0.06	0.05	0.66
11399321	EPIC	Astrocytes	0.155768	0.109722	0.05	0.04	0.17	0.06	0.05	0.66
11430815	EPIC	Astrocytes	0.160806	0.150323	0.05	0.04	0.17	0.06	0.05	0.66
11440263	EPIC	Astrocytes	0.147197	0.191678	0.05	0.04	0.17	0.06	0.05	0.66
11453772	EPIC	Astrocytes	0.158036	0.167412	0.05	0.04	0.17	0.06	0.05	0.66
11455530	EPIC	Astrocytes	0.16503	0.192717	0.05	0.04	0.17	0.06	0.05	0.66
10101589	EPIC	Microglia	0.0755302	0.108653	0.04	0.03	0.3	0.06	0.05	0.66
10203224	EPIC	Microglia	0.0745529	0.0998593	0.04	0.03	0.3	0.06	0.05	0.66
10208143	EPIC	Microglia	0.0543899	0.108438	0.04	0.03	0.3	0.06	0.05	0.66
10222853	EPIC	Microglia	0.0993794	0.0744781	0.04	0.03	0.3	0.06	0.05	0.66
10249336	EPIC	Microglia	0.0524879	0.0819002	0.04	0.03	0.3	0.06	0.05	0.66
10253148	EPIC	Microglia	0.0900837	0.0810773	0.04	0.03	0.3	0.06	0.05	0.66
10260309	EPIC	Microglia	0.0677943	0.0834513	0.04	0.03	0.3	0.06	0.05	0.66
10288185	EPIC	Microglia	0.0804879	0.0825621	0.04	0.03	0.3	0.06	0.05	0.66
10290427	EPIC	Microglia	0.0577592	0.130202	0.04	0.03	0.3	0.06	0.05	0.66
10292311	EPIC	Microglia	0.0667817	0.0648623	0.04	0.03	0.3	0.06	0.05	0.66
10345561	EPIC	Microglia	0.085701	0.086826	0.04	0.03	0.3	0.06	0.05	0.66
10383017	EPIC	Microglia	0.0898588	0.0654908	0.04	0.03	0.3	0.06	0.05	0.66
10394182	EPIC	Microglia	0.058169	0.0919132	0.04	0.03	0.3	0.06	0.05	0.66
10395197	EPIC	Microglia	0.0740211	0.0922609	0.04	0.03	0.3	0.06	0.05	0.66
10424475	EPIC	Microglia	0.0824544	0.10003	0.04	0.03	0.3	0.06	0.05	0.66
10433070	EPIC	Microglia	0.10401	0.140685	0.04	0.03	0.3	0.06	0.05	0.66
10435090	EPIC	Microglia	0.0724303	0.0933636	0.04	0.03	0.3	0.06	0.05	0.66
10436131	EPIC	Microglia	0.0561772	0.0916398	0.04	0.03	0.3	0.06	0.05	0.66
10447620	EPIC	Microglia	0.0396854	0.0512389	0.04	0.03	0.3	0.06	0.05	0.66
10460587	EPIC	Microglia	0.0799111	0.0619093	0.04	0.03	0.3	0.06	0.05	0.66
10473384	EPIC	Microglia	0.0759816	0.099227	0.04	0.03	0.3	0.06	0.05	0.66
10478041	EPIC	Microglia	0.0888151	0.0811917	0.04	0.03	0.3	0.06	0.05	0.66
10480383	EPIC	Microglia	0.0666335	0.0823336	0.04	0.03	0.3	0.06	0.05	0.66
10490993	EPIC	Microglia	0.0878608	0.0692714	0.04	0.03	0.3	0.06	0.05	0.66
10502798	EPIC	Microglia	0.106006	0.121597	0.04	0.03	0.3	0.06	0.05	0.66
10510090	EPIC	Microglia	0.091784	0.118267	0.04	0.03	0.3	0.06	0.05	0.66
10516762	EPIC	Microglia	0.0570121	0.0469957	0.04	0.03	0.3	0.06	0.05	0.66
10551157	EPIC	Microglia	0.0674481	0.0897594	0.04	0.03	0.3	0.06	0.05	0.66
10557081	EPIC	Microglia	0.0696006	0.0623317	0.04	0.03	0.3	0.06	0.05	0.66
10669174	EPIC	Microglia	0.07639	0.0855044	0.04	0.03	0.3	0.06	0.05	0.66
10684501	EPIC	Microglia	0.0701015	0.079137	0.04	0.03	0.3	0.06	0.05	0.66
10850171	EPIC	Microglia	0.0679254	0.0798389	0.04	0.03	0.3	0.06	0.05	0.66
10885370	EPIC	Microglia	0.0747709	0.121171	0.04	0.03	0.3	0.06	0.05	0.66
10901987	EPIC	Microglia	0.0891983	0.121014	0.04	0.03	0.3	0.06	0.05	0.66
10929637	EPIC	Microglia	0.0539056	0.0616573	0.04	0.03	0.3	0.06	0.05	0.66
11157783	EPIC	Microglia	0.0902813	0.102951	0.04	0.03	0.3	0.06	0.05	0.66
11200645	EPIC	Microglia	0.096531	0.154455	0.04	0.03	0.3	0.06	0.05	0.66
11259716	EPIC	Microglia	0.0484475	0.0653637	0.04	0.03	0.3	0.06	0.05	0.66
11302830	EPIC	Microglia	0.0932764	0.112912	0.04	0.03	0.3	0.06	0.05	0.66
11326252	EPIC	Microglia	0.0758943	0.085649	0.04	0.03	0.3	0.06	0.05	0.66
11327005	EPIC	Microglia	0.0711308	0.0610036	0.04	0.03	0.3	0.06	0.05	0.66
11336574	EPIC	Microglia	0.0823131	0.063542	0.04	0.03	0.3	0.06	0.05	0.66
11342432	EPIC	Microglia	0.0829377	0.095394	0.04	0.03	0.3	0.06	0.05	0.66
11395417	EPIC	Microglia	0.0758011	0.0585166	0.04	0.03	0.3	0.06	0.05	0.66
11399321	EPIC	Microglia	0.0812846	0.0851236	0.04	0.03	0.3	0.06	0.05	0.66
11430815	EPIC	Microglia	0.0602947	0.0788096	0.04	0.03	0.3	0.06	0.05	0.66
11440263	EPIC	Microglia	0.0628736	0.109788	0.04	0.03	0.3	0.06	0.05	0.66
11453772	EPIC	Microglia	0.0525503	0.0655222	0.04	0.03	0.3	0.06	0.05	0.66
11455530	EPIC	Microglia	0.0791426	0.1785	0.04	0.03	0.3	0.06	0.05	0.66
10101589	EPIC	Neurons	0.536156	0.329412	0.07	0.05	0.11	0.06	0.05	0.66
10203224	EPIC	Neurons	0.423141	0.523511	0.07	0.05	0.11	0.06	0.05	0.66
10208143	EPIC	Neurons	0.40055	0.378295	0.07	0.05	0.11	0.06	0.05	0.66
10222853	EPIC	Neurons	0.421684	0.435093	0.07	0.05	0.11	0.06	0.05	0.66
10249336	EPIC	Neurons	0.426094	0.484768	0.07	0.05	0.11	0.06	0.05	0.66
10253148	EPIC	Neurons	0.485445	0.465662	0.07	0.05	0.11	0.06	0.05	0.66
10260309	EPIC	Neurons	0.411187	0.476164	0.07	0.05	0.11	0.06	0.05	0.66
10288185	EPIC	Neurons	0.41682	0.478133	0.07	0.05	0.11	0.06	0.05	0.66
10290427	EPIC	Neurons	0.420623	0.429138	0.07	0.05	0.11	0.06	0.05	0.66
10292311	EPIC	Neurons	0.414054	0.461412	0.07	0.05	0.11	0.06	0.05	0.66
10345561	EPIC	Neurons	0.449927	0.477193	0.07	0.05	0.11	0.06	0.05	0.66
10383017	EPIC	Neurons	0.398853	0.449789	0.07	0.05	0.11	0.06	0.05	0.66
10394182	EPIC	Neurons	0.449482	0.474479	0.07	0.05	0.11	0.06	0.05	0.66
10395197	EPIC	Neurons	0.43759	0.458019	0.07	0.05	0.11	0.06	0.05	0.66
10424475	EPIC	Neurons	0.422176	0.455971	0.07	0.05	0.11	0.06	0.05	0.66
10433070	EPIC	Neurons	0.409542	0.407681	0.07	0.05	0.11	0.06	0.05	0.66
10435090	EPIC	Neurons	0.40615	0.406143	0.07	0.05	0.11	0.06	0.05	0.66
10436131	EPIC	Neurons	0.435424	0.456891	0.07	0.05	0.11	0.06	0.05	0.66
10447620	EPIC	Neurons	0.429329	0.433574	0.07	0.05	0.11	0.06	0.05	0.66
10460587	EPIC	Neurons	0.396319	0.51354	0.07	0.05	0.11	0.06	0.05	0.66
10473384	EPIC	Neurons	0.414389	0.418719	0.07	0.05	0.11	0.06	0.05	0.66
10478041	EPIC	Neurons	0.428093	0.525448	0.07	0.05	0.11	0.06	0.05	0.66
10480383	EPIC	Neurons	0.40669	0.452446	0.07	0.05	0.11	0.06	0.05	0.66
10490993	EPIC	Neurons	0.411034	0.540607	0.07	0.05	0.11	0.06	0.05	0.66
10502798	EPIC	Neurons	0.421446	0.42413	0.07	0.05	0.11	0.06	0.05	0.66
10510090	EPIC	Neurons	0.457202	0.404473	0.07	0.05	0.11	0.06	0.05	0.66
10516762	EPIC	Neurons	0.435704	0.465257	0.07	0.05	0.11	0.06	0.05	0.66
10551157	EPIC	Neurons	0.422621	0.423547	0.07	0.05	0.11	0.06	0.05	0.66
10557081	EPIC	Neurons	0.382621	0.468934	0.07	0.05	0.11	0.06	0.05	0.66
10669174	EPIC	Neurons	0.396257	0.459698	0.07	0.05	0.11	0.06	0.05	0.66
10684501	EPIC	Neurons	0.426183	0.440453	0.07	0.05	0.11	0.06	0.05	0.66
10850171	EPIC	Neurons	0.45326	0.449439	0.07	0.05	0.11	0.06	0.05	0.66
10885370	EPIC	Neurons	0.407536	0.437683	0.07	0.05	0.11	0.06	0.05	0.66
10901987	EPIC	Neurons	0.407994	0.374452	0.07	0.05	0.11	0.06	0.05	0.66
10929637	EPIC	Neurons	0.437406	0.498069	0.07	0.05	0.11	0.06	0.05	0.66
11157783	EPIC	Neurons	0.409122	0.464319	0.07	0.05	0.11	0.06	0.05	0.66
11200645	EPIC	Neurons	0.371389	0.39572	0.07	0.05	0.11	0.06	0.05	0.66
11259716	EPIC	Neurons	0.41335	0.453052	0.07	0.05	0.11	0.06	0.05	0.66
11302830	EPIC	Neurons	0.367484	0.426636	0.07	0.05	0.11	0.06	0.05	0.66
11326252	EPIC	Neurons	0.395889	0.457336	0.07	0.05	0.11	0.06	0.05	0.66
11327005	EPIC	Neurons	0.399035	0.504115	0.07	0.05	0.11	0.06	0.05	0.66
11336574	EPIC	Neurons	0.424707	0.465261	0.07	0.05	0.11	0.06	0.05	0.66
11342432	EPIC	Neurons	0.428837	0.467345	0.07	0.05	0.11	0.06	0.05	0.66
11395417	EPIC	Neurons	0.459145	0.556896	0.07	0.05	0.11	0.06	0.05	0.66
11399321	EPIC	Neurons	0.427188	0.533232	0.07	0.05	0.11	0.06	0.05	0.66
11430815	EPIC	Neurons	0.408763	0.506662	0.07	0.05	0.11	0.06	0.05	0.66
11440263	EPIC	Neurons	0.419205	0.481434	0.07	0.05	0.11	0.06	0.05	0.66
11453772	EPIC	Neurons	0.458088	0.485129	0.07	0.05	0.11	0.06	0.05	0.66
11455530	EPIC	Neurons	0.427851	0.388891	0.07	0.05	0.11	0.06	0.05	0.66
10101589	EPIC	Oligodendrocytes	0.126387	0.0929632	0.09	0.08	0.16	0.06	0.05	0.66
10203224	EPIC	Oligodendrocytes	0.230041	0.0907679	0.09	0.08	0.16	0.06	0.05	0.66
10208143	EPIC	Oligodendrocytes	0.246186	0.11616	0.09	0.08	0.16	0.06	0.05	0.66
10222853	EPIC	Oligodendrocytes	0.191024	0.133388	0.09	0.08	0.16	0.06	0.05	0.66
10249336	EPIC	Oligodendrocytes	0.240537	0.132596	0.09	0.08	0.16	0.06	0.05	0.66
10253148	EPIC	Oligodendrocytes	0.134097	0.120144	0.09	0.08	0.16	0.06	0.05	0.66
10260309	EPIC	Oligodendrocytes	0.250888	0.182054	0.09	0.08	0.16	0.06	0.05	0.66
10288185	EPIC	Oligodendrocytes	0.18396	0.0900357	0.09	0.08	0.16	0.06	0.05	0.66
10290427	EPIC	Oligodendrocytes	0.216441	0.0701618	0.09	0.08	0.16	0.06	0.05	0.66
10292311	EPIC	Oligodendrocytes	0.233989	0.136408	0.09	0.08	0.16	0.06	0.05	0.66
10345561	EPIC	Oligodendrocytes	0.192448	0.0857847	0.09	0.08	0.16	0.06	0.05	0.66
10383017	EPIC	Oligodendrocytes	0.200057	0.111869	0.09	0.08	0.16	0.06	0.05	0.66
10394182	EPIC	Oligodendrocytes	0.210606	0.144049	0.09	0.08	0.16	0.06	0.05	0.66
10395197	EPIC	Oligodendrocytes	0.201905	0.148621	0.09	0.08	0.16	0.06	0.05	0.66
10424475	EPIC	Oligodendrocytes	0.202053	0.136187	0.09	0.08	0.16	0.06	0.05	0.66
10433070	EPIC	Oligodendrocytes	0.153326	0.137652	0.09	0.08	0.16	0.06	0.05	0.66
10435090	EPIC	Oligodendrocytes	0.210961	0.152708	0.09	0.08	0.16	0.06	0.05	0.66
10436131	EPIC	Oligodendrocytes	0.235661	0.0900726	0.09	0.08	0.16	0.06	0.05	0.66
10447620	EPIC	Oligodendrocytes	0.248573	0.108709	0.09	0.08	0.16	0.06	0.05	0.66
10460587	EPIC	Oligodendrocytes	0.240078	0.1074	0.09	0.08	0.16	0.06	0.05	0.66
10473384	EPIC	Oligodendrocytes	0.204709	0.109935	0.09	0.08	0.16	0.06	0.05	0.66
10478041	EPIC	Oligodendrocytes	0.261731	0.0731674	0.09	0.08	0.16	0.06	0.05	0.66
10480383	EPIC	Oligodendrocytes	0.255283	0.137612	0.09	0.08	0.16	0.06	0.05	0.66
10490993	EPIC	Oligodendrocytes	0.206226	0.113961	0.09	0.08	0.16	0.06	0.05	0.66
10502798	EPIC	Oligodendrocytes	0.158409	0.166423	0.09	0.08	0.16	0.06	0.05	0.66
10510090	EPIC	Oligodendrocytes	0.134544	0.09159	0.09	0.08	0.16	0.06	0.05	0.66
10516762	EPIC	Oligodendrocytes	0.221693	0.174482	0.09	0.08	0.16	0.06	0.05	0.66
10551157	EPIC	Oligodendrocytes	0.255453	0.186947	0.09	0.08	0.16	0.06	0.05	0.66
10557081	EPIC	Oligodendrocytes	0.277011	0.166757	0.09	0.08	0.16	0.06	0.05	0.66
10669174	EPIC	Oligodendrocytes	0.291722	0.127764	0.09	0.08	0.16	0.06	0.05	0.66
10684501	EPIC	Oligodendrocytes	0.233742	0.142593	0.09	0.08	0.16	0.06	0.05	0.66
10850171	EPIC	Oligodendrocytes	0.204852	0.0998601	0.09	0.08	0.16	0.06	0.05	0.66
10885370	EPIC	Oligodendrocytes	0.274655	0.0956204	0.09	0.08	0.16	0.06	0.05	0.66
10901987	EPIC	Oligodendrocytes	0.20691	0.187795	0.09	0.08	0.16	0.06	0.05	0.66
10929637	EPIC	Oligodendrocytes	0.221734	0.133528	0.09	0.08	0.16	0.06	0.05	0.66
11157783	EPIC	Oligodendrocytes	0.206447	0.140309	0.09	0.08	0.16	0.06	0.05	0.66
11200645	EPIC	Oligodendrocytes	0.27015	0.133526	0.09	0.08	0.16	0.06	0.05	0.66
11259716	EPIC	Oligodendrocytes	0.268113	0.172712	0.09	0.08	0.16	0.06	0.05	0.66
11302830	EPIC	Oligodendrocytes	0.214076	0.133498	0.09	0.08	0.16	0.06	0.05	0.66
11326252	EPIC	Oligodendrocytes	0.236605	0.16937	0.09	0.08	0.16	0.06	0.05	0.66
11327005	EPIC	Oligodendrocytes	0.278133	0.0742831	0.09	0.08	0.16	0.06	0.05	0.66
11336574	EPIC	Oligodendrocytes	0.193579	0.116667	0.09	0.08	0.16	0.06	0.05	0.66
11342432	EPIC	Oligodendrocytes	0.213578	0.0946309	0.09	0.08	0.16	0.06	0.05	0.66
11395417	EPIC	Oligodendrocytes	0.167078	0.132415	0.09	0.08	0.16	0.06	0.05	0.66
11399321	EPIC	Oligodendrocytes	0.203576	0.0955895	0.09	0.08	0.16	0.06	0.05	0.66
11430815	EPIC	Oligodendrocytes	0.233622	0.122953	0.09	0.08	0.16	0.06	0.05	0.66
11440263	EPIC	Oligodendrocytes	0.218927	0.0704297	0.09	0.08	0.16	0.06	0.05	0.66
11453772	EPIC	Oligodendrocytes	0.181725	0.1101	0.09	0.08	0.16	0.06	0.05	0.66
11455530	EPIC	Oligodendrocytes	0.186037	0.0701396	0.09	0.08	0.16	0.06	0.05	0.66
10101589	FARDEEP	Astrocytes	0.184614	0.236417	0.04	0.03	0.27	0.1	0.08	0.57
10203224	FARDEEP	Astrocytes	0.153845	0.133397	0.04	0.03	0.27	0.1	0.08	0.57
10208143	FARDEEP	Astrocytes	0.16501	0.177497	0.04	0.03	0.27	0.1	0.08	0.57
10222853	FARDEEP	Astrocytes	0.180592	0.167242	0.04	0.03	0.27	0.1	0.08	0.57
10249336	FARDEEP	Astrocytes	0.154351	0.142442	0.04	0.03	0.27	0.1	0.08	0.57
10253148	FARDEEP	Astrocytes	0.172021	0.187324	0.04	0.03	0.27	0.1	0.08	0.57
10260309	FARDEEP	Astrocytes	0.131895	0.113416	0.04	0.03	0.27	0.1	0.08	0.57
10288185	FARDEEP	Astrocytes	0.169944	0.113596	0.04	0.03	0.27	0.1	0.08	0.57
10290427	FARDEEP	Astrocytes	0.165182	0.226537	0.04	0.03	0.27	0.1	0.08	0.57
10292311	FARDEEP	Astrocytes	0.152495	0.200365	0.04	0.03	0.27	0.1	0.08	0.57
10345561	FARDEEP	Astrocytes	0.153792	0.213802	0.04	0.03	0.27	0.1	0.08	0.57
10383017	FARDEEP	Astrocytes	0.160715	0.12324	0.04	0.03	0.27	0.1	0.08	0.57
10394182	FARDEEP	Astrocytes	0.164825	0.119681	0.04	0.03	0.27	0.1	0.08	0.57
10395197	FARDEEP	Astrocytes	0.166729	0.164678	0.04	0.03	0.27	0.1	0.08	0.57
10424475	FARDEEP	Astrocytes	0.199962	0.179979	0.04	0.03	0.27	0.1	0.08	0.57
10433070	FARDEEP	Astrocytes	0.212434	0.169654	0.04	0.03	0.27	0.1	0.08	0.57
10435090	FARDEEP	Astrocytes	0.182949	0.163096	0.04	0.03	0.27	0.1	0.08	0.57
10436131	FARDEEP	Astrocytes	0.150266	0.147382	0.04	0.03	0.27	0.1	0.08	0.57
10447620	FARDEEP	Astrocytes	0.162595	0.195638	0.04	0.03	0.27	0.1	0.08	0.57
10460587	FARDEEP	Astrocytes	0.157524	0.179593	0.04	0.03	0.27	0.1	0.08	0.57
10473384	FARDEEP	Astrocytes	0.178629	0.167387	0.04	0.03	0.27	0.1	0.08	0.57
10478041	FARDEEP	Astrocytes	0.103752	0.152429	0.04	0.03	0.27	0.1	0.08	0.57
10480383	FARDEEP	Astrocytes	0.149458	0.193758	0.04	0.03	0.27	0.1	0.08	0.57
10490993	FARDEEP	Astrocytes	0.153155	0.113836	0.04	0.03	0.27	0.1	0.08	0.57
10502798	FARDEEP	Astrocytes	0.16316	0.130225	0.04	0.03	0.27	0.1	0.08	0.57
10510090	FARDEEP	Astrocytes	0.178875	0.235573	0.04	0.03	0.27	0.1	0.08	0.57
10516762	FARDEEP	Astrocytes	0.157056	0.167601	0.04	0.03	0.27	0.1	0.08	0.57
10551157	FARDEEP	Astrocytes	0.136547	0.105495	0.04	0.03	0.27	0.1	0.08	0.57
10557081	FARDEEP	Astrocytes	0.146971	0.143096	0.04	0.03	0.27	0.1	0.08	0.57
10669174	FARDEEP	Astrocytes	0.132343	0.154296	0.04	0.03	0.27	0.1	0.08	0.57
10684501	FARDEEP	Astrocytes	0.13982	0.16142	0.04	0.03	0.27	0.1	0.08	0.57
10850171	FARDEEP	Astrocytes	0.160696	0.197472	0.04	0.03	0.27	0.1	0.08	0.57
10885370	FARDEEP	Astrocytes	0.136225	0.148984	0.04	0.03	0.27	0.1	0.08	0.57
10901987	FARDEEP	Astrocytes	0.141192	0.138885	0.04	0.03	0.27	0.1	0.08	0.57
10929637	FARDEEP	Astrocytes	0.149818	0.161797	0.04	0.03	0.27	0.1	0.08	0.57
11157783	FARDEEP	Astrocytes	0.161715	0.151764	0.04	0.03	0.27	0.1	0.08	0.57
11200645	FARDEEP	Astrocytes	0.144287	0.146157	0.04	0.03	0.27	0.1	0.08	0.57
11259716	FARDEEP	Astrocytes	0.156497	0.162143	0.04	0.03	0.27	0.1	0.08	0.57
11302830	FARDEEP	Astrocytes	0.177936	0.152591	0.04	0.03	0.27	0.1	0.08	0.57
11326252	FARDEEP	Astrocytes	0.15454	0.121584	0.04	0.03	0.27	0.1	0.08	0.57
11327005	FARDEEP	Astrocytes	0.127336	0.190128	0.04	0.03	0.27	0.1	0.08	0.57
11336574	FARDEEP	Astrocytes	0.1754	0.187553	0.04	0.03	0.27	0.1	0.08	0.57
11342432	FARDEEP	Astrocytes	0.158041	0.191248	0.04	0.03	0.27	0.1	0.08	0.57
11395417	FARDEEP	Astrocytes	0.183881	0.101961	0.04	0.03	0.27	0.1	0.08	0.57
11399321	FARDEEP	Astrocytes	0.17191	0.109722	0.04	0.03	0.27	0.1	0.08	0.57
11430815	FARDEEP	Astrocytes	0.176319	0.150323	0.04	0.03	0.27	0.1	0.08	0.57
11440263	FARDEEP	Astrocytes	0.158471	0.191678	0.04	0.03	0.27	0.1	0.08	0.57
11453772	FARDEEP	Astrocytes	0.177831	0.167412	0.04	0.03	0.27	0.1	0.08	0.57
11455530	FARDEEP	Astrocytes	0.188242	0.192717	0.04	0.03	0.27	0.1	0.08	0.57
10101589	FARDEEP	Microglia	0.0636133	0.108653	0.04	0.03	0.34	0.1	0.08	0.57
10203224	FARDEEP	Microglia	0.0572816	0.0998593	0.04	0.03	0.34	0.1	0.08	0.57
10208143	FARDEEP	Microglia	0.0298422	0.108438	0.04	0.03	0.34	0.1	0.08	0.57
10222853	FARDEEP	Microglia	0.0957469	0.0744781	0.04	0.03	0.34	0.1	0.08	0.57
10249336	FARDEEP	Microglia	0.0271361	0.0819002	0.04	0.03	0.34	0.1	0.08	0.57
10253148	FARDEEP	Microglia	0.0860733	0.0810773	0.04	0.03	0.34	0.1	0.08	0.57
10260309	FARDEEP	Microglia	0.0471025	0.0834513	0.04	0.03	0.34	0.1	0.08	0.57
10288185	FARDEEP	Microglia	0.0667877	0.0825621	0.04	0.03	0.34	0.1	0.08	0.57
10290427	FARDEEP	Microglia	0.0378518	0.130202	0.04	0.03	0.34	0.1	0.08	0.57
10292311	FARDEEP	Microglia	0.0453528	0.0648623	0.04	0.03	0.34	0.1	0.08	0.57
10345561	FARDEEP	Microglia	0.0768602	0.086826	0.04	0.03	0.34	0.1	0.08	0.57
10383017	FARDEEP	Microglia	0.0807652	0.0654908	0.04	0.03	0.34	0.1	0.08	0.57
10394182	FARDEEP	Microglia	0.0341659	0.0919132	0.04	0.03	0.34	0.1	0.08	0.57
10395197	FARDEEP	Microglia	0.0628709	0.0922609	0.04	0.03	0.34	0.1	0.08	0.57
10424475	FARDEEP	Microglia	0.0699096	0.10003	0.04	0.03	0.34	0.1	0.08	0.57
10433070	FARDEEP	Microglia	0.103187	0.140685	0.04	0.03	0.34	0.1	0.08	0.57
10435090	FARDEEP	Microglia	0.0530748	0.0933636	0.04	0.03	0.34	0.1	0.08	0.57
10436131	FARDEEP	Microglia	0.0284657	0.0916398	0.04	0.03	0.34	0.1	0.08	0.57
10447620	FARDEEP	Microglia	0.0086978	0.0512389	0.04	0.03	0.34	0.1	0.08	0.57
10460587	FARDEEP	Microglia	0.0651499	0.0619093	0.04	0.03	0.34	0.1	0.08	0.57
10473384	FARDEEP	Microglia	0.059574	0.099227	0.04	0.03	0.34	0.1	0.08	0.57
10478041	FARDEEP	Microglia	0.0804363	0.0811917	0.04	0.03	0.34	0.1	0.08	0.57
10480383	FARDEEP	Microglia	0.0444137	0.0823336	0.04	0.03	0.34	0.1	0.08	0.57
10490993	FARDEEP	Microglia	0.0757909	0.0692714	0.04	0.03	0.34	0.1	0.08	0.57
10502798	FARDEEP	Microglia	0.10593	0.121597	0.04	0.03	0.34	0.1	0.08	0.57
10510090	FARDEEP	Microglia	0.0849199	0.118267	0.04	0.03	0.34	0.1	0.08	0.57
10516762	FARDEEP	Microglia	0.0316524	0.0469957	0.04	0.03	0.34	0.1	0.08	0.57
10551157	FARDEEP	Microglia	0.0460076	0.0897594	0.04	0.03	0.34	0.1	0.08	0.57
10557081	FARDEEP	Microglia	0.0517657	0.0623317	0.04	0.03	0.34	0.1	0.08	0.57
10669174	FARDEEP	Microglia	0.0619737	0.0855044	0.04	0.03	0.34	0.1	0.08	0.57
10684501	FARDEEP	Microglia	0.0520943	0.079137	0.04	0.03	0.34	0.1	0.08	0.57
10850171	FARDEEP	Microglia	0.0470944	0.0798389	0.04	0.03	0.34	0.1	0.08	0.57
10885370	FARDEEP	Microglia	0.0584456	0.121171	0.04	0.03	0.34	0.1	0.08	0.57
10901987	FARDEEP	Microglia	0.0808213	0.121014	0.04	0.03	0.34	0.1	0.08	0.57
10929637	FARDEEP	Microglia	0.0308027	0.0616573	0.04	0.03	0.34	0.1	0.08	0.57
11157783	FARDEEP	Microglia	0.0833119	0.102951	0.04	0.03	0.34	0.1	0.08	0.57
11200645	FARDEEP	Microglia	0.0871965	0.154455	0.04	0.03	0.34	0.1	0.08	0.57
11259716	FARDEEP	Microglia	0.0200174	0.0653637	0.04	0.03	0.34	0.1	0.08	0.57
11302830	FARDEEP	Microglia	0.0856039	0.112912	0.04	0.03	0.34	0.1	0.08	0.57
11326252	FARDEEP	Microglia	0.057051	0.085649	0.04	0.03	0.34	0.1	0.08	0.57
11327005	FARDEEP	Microglia	0.0534499	0.0610036	0.04	0.03	0.34	0.1	0.08	0.57
11336574	FARDEEP	Microglia	0.0666644	0.063542	0.04	0.03	0.34	0.1	0.08	0.57
11342432	FARDEEP	Microglia	0.0721896	0.095394	0.04	0.03	0.34	0.1	0.08	0.57
11395417	FARDEEP	Microglia	0.0598586	0.0585166	0.04	0.03	0.34	0.1	0.08	0.57
11399321	FARDEEP	Microglia	0.0697011	0.0851236	0.04	0.03	0.34	0.1	0.08	0.57
11430815	FARDEEP	Microglia	0.0388923	0.0788096	0.04	0.03	0.34	0.1	0.08	0.57
11440263	FARDEEP	Microglia	0.042682	0.109788	0.04	0.03	0.34	0.1	0.08	0.57
11453772	FARDEEP	Microglia	0.0224047	0.0655222	0.04	0.03	0.34	0.1	0.08	0.57
11455530	FARDEEP	Microglia	0.0659127	0.1785	0.04	0.03	0.34	0.1	0.08	0.57
10101589	FARDEEP	Neurons	0.498831	0.329412	0.13	0.13	0.16	0.1	0.08	0.57
10203224	FARDEEP	Neurons	0.350333	0.523511	0.13	0.13	0.16	0.1	0.08	0.57
10208143	FARDEEP	Neurons	0.33606	0.378295	0.13	0.13	0.16	0.1	0.08	0.57
10222853	FARDEEP	Neurons	0.349547	0.435093	0.13	0.13	0.16	0.1	0.08	0.57
10249336	FARDEEP	Neurons	0.358008	0.484768	0.13	0.13	0.16	0.1	0.08	0.57
10253148	FARDEEP	Neurons	0.436816	0.465662	0.13	0.13	0.16	0.1	0.08	0.57
10260309	FARDEEP	Neurons	0.340965	0.476164	0.13	0.13	0.16	0.1	0.08	0.57
10288185	FARDEEP	Neurons	0.353856	0.478133	0.13	0.13	0.16	0.1	0.08	0.57
10290427	FARDEEP	Neurons	0.360656	0.429138	0.13	0.13	0.16	0.1	0.08	0.57
10292311	FARDEEP	Neurons	0.344937	0.461412	0.13	0.13	0.16	0.1	0.08	0.57
10345561	FARDEEP	Neurons	0.387012	0.477193	0.13	0.13	0.16	0.1	0.08	0.57
10383017	FARDEEP	Neurons	0.325341	0.449789	0.13	0.13	0.16	0.1	0.08	0.57
10394182	FARDEEP	Neurons	0.385556	0.474479	0.13	0.13	0.16	0.1	0.08	0.57
10395197	FARDEEP	Neurons	0.372445	0.458019	0.13	0.13	0.16	0.1	0.08	0.57
10424475	FARDEEP	Neurons	0.345094	0.455971	0.13	0.13	0.16	0.1	0.08	0.57
10433070	FARDEEP	Neurons	0.330145	0.407681	0.13	0.13	0.16	0.1	0.08	0.57
10435090	FARDEEP	Neurons	0.327445	0.406143	0.13	0.13	0.16	0.1	0.08	0.57
10436131	FARDEEP	Neurons	0.36655	0.456891	0.13	0.13	0.16	0.1	0.08	0.57
10447620	FARDEEP	Neurons	0.36907	0.433574	0.13	0.13	0.16	0.1	0.08	0.57
10460587	FARDEEP	Neurons	0.315305	0.51354	0.13	0.13	0.16	0.1	0.08	0.57
10473384	FARDEEP	Neurons	0.337433	0.418719	0.13	0.13	0.16	0.1	0.08	0.57
10478041	FARDEEP	Neurons	0.355194	0.525448	0.13	0.13	0.16	0.1	0.08	0.57
10480383	FARDEEP	Neurons	0.326492	0.452446	0.13	0.13	0.16	0.1	0.08	0.57
10490993	FARDEEP	Neurons	0.331326	0.540607	0.13	0.13	0.16	0.1	0.08	0.57
10502798	FARDEEP	Neurons	0.353189	0.42413	0.13	0.13	0.16	0.1	0.08	0.57
10510090	FARDEEP	Neurons	0.416664	0.404473	0.13	0.13	0.16	0.1	0.08	0.57
10516762	FARDEEP	Neurons	0.366857	0.465257	0.13	0.13	0.16	0.1	0.08	0.57
10551157	FARDEEP	Neurons	0.341133	0.423547	0.13	0.13	0.16	0.1	0.08	0.57
10557081	FARDEEP	Neurons	0.303316	0.468934	0.13	0.13	0.16	0.1	0.08	0.57
10669174	FARDEEP	Neurons	0.308077	0.459698	0.13	0.13	0.16	0.1	0.08	0.57
10684501	FARDEEP	Neurons	0.359894	0.440453	0.13	0.13	0.16	0.1	0.08	0.57
10850171	FARDEEP	Neurons	0.393383	0.449439	0.13	0.13	0.16	0.1	0.08	0.57
10885370	FARDEEP	Neurons	0.327856	0.437683	0.13	0.13	0.16	0.1	0.08	0.57
10901987	FARDEEP	Neurons	0.338062	0.374452	0.13	0.13	0.16	0.1	0.08	0.57
10929637	FARDEEP	Neurons	0.379746	0.498069	0.13	0.13	0.16	0.1	0.08	0.57
11157783	FARDEEP	Neurons	0.34544	0.464319	0.13	0.13	0.16	0.1	0.08	0.57
11200645	FARDEEP	Neurons	0.295738	0.39572	0.13	0.13	0.16	0.1	0.08	0.57
11259716	FARDEEP	Neurons	0.343291	0.453052	0.13	0.13	0.16	0.1	0.08	0.57
11302830	FARDEEP	Neurons	0.283214	0.426636	0.13	0.13	0.16	0.1	0.08	0.57
11326252	FARDEEP	Neurons	0.325489	0.457336	0.13	0.13	0.16	0.1	0.08	0.57
11327005	FARDEEP	Neurons	0.320173	0.504115	0.13	0.13	0.16	0.1	0.08	0.57
11336574	FARDEEP	Neurons	0.361884	0.465261	0.13	0.13	0.16	0.1	0.08	0.57
11342432	FARDEEP	Neurons	0.365523	0.467345	0.13	0.13	0.16	0.1	0.08	0.57
11395417	FARDEEP	Neurons	0.400952	0.556896	0.13	0.13	0.16	0.1	0.08	0.57
11399321	FARDEEP	Neurons	0.361114	0.533232	0.13	0.13	0.16	0.1	0.08	0.57
11430815	FARDEEP	Neurons	0.341561	0.506662	0.13	0.13	0.16	0.1	0.08	0.57
11440263	FARDEEP	Neurons	0.357468	0.481434	0.13	0.13	0.16	0.1	0.08	0.57
11453772	FARDEEP	Neurons	0.404536	0.485129	0.13	0.13	0.16	0.1	0.08	0.57
11455530	FARDEEP	Neurons	0.358867	0.388891	0.13	0.13	0.16	0.1	0.08	0.57
10101589	FARDEEP	Oligodendrocytes	0.160216	0.0929632	0.18	0.16	0.16	0.1	0.08	0.57
10203224	FARDEEP	Oligodendrocytes	0.318665	0.0907679	0.18	0.16	0.16	0.1	0.08	0.57
10208143	FARDEEP	Oligodendrocytes	0.327974	0.11616	0.18	0.16	0.16	0.1	0.08	0.57
10222853	FARDEEP	Oligodendrocytes	0.259226	0.133388	0.18	0.16	0.16	0.1	0.08	0.57
10249336	FARDEEP	Oligodendrocytes	0.327442	0.132596	0.18	0.16	0.16	0.1	0.08	0.57
10253148	FARDEEP	Oligodendrocytes	0.168692	0.120144	0.18	0.16	0.16	0.1	0.08	0.57
10260309	FARDEEP	Oligodendrocytes	0.343769	0.182054	0.18	0.16	0.16	0.1	0.08	0.57
10288185	FARDEEP	Oligodendrocytes	0.242229	0.0900357	0.18	0.16	0.16	0.1	0.08	0.57
10290427	FARDEEP	Oligodendrocytes	0.282996	0.0701618	0.18	0.16	0.16	0.1	0.08	0.57
10292311	FARDEEP	Oligodendrocytes	0.321346	0.136408	0.18	0.16	0.16	0.1	0.08	0.57
10345561	FARDEEP	Oligodendrocytes	0.259599	0.0857847	0.18	0.16	0.16	0.1	0.08	0.57
10383017	FARDEEP	Oligodendrocytes	0.267875	0.111869	0.18	0.16	0.16	0.1	0.08	0.57
10394182	FARDEEP	Oligodendrocytes	0.288559	0.144049	0.18	0.16	0.16	0.1	0.08	0.57
10395197	FARDEEP	Oligodendrocytes	0.267729	0.148621	0.18	0.16	0.16	0.1	0.08	0.57
10424475	FARDEEP	Oligodendrocytes	0.279382	0.136187	0.18	0.16	0.16	0.1	0.08	0.57
10433070	FARDEEP	Oligodendrocytes	0.201304	0.137652	0.18	0.16	0.16	0.1	0.08	0.57
10435090	FARDEEP	Oligodendrocytes	0.291233	0.152708	0.18	0.16	0.16	0.1	0.08	0.57
10436131	FARDEEP	Oligodendrocytes	0.326453	0.0900726	0.18	0.16	0.16	0.1	0.08	0.57
10447620	FARDEEP	Oligodendrocytes	0.333762	0.108709	0.18	0.16	0.16	0.1	0.08	0.57
10460587	FARDEEP	Oligodendrocytes	0.332388	0.1074	0.18	0.16	0.16	0.1	0.08	0.57
10473384	FARDEEP	Oligodendrocytes	0.280478	0.109935	0.18	0.16	0.16	0.1	0.08	0.57
10478041	FARDEEP	Oligodendrocytes	0.366766	0.0731674	0.18	0.16	0.16	0.1	0.08	0.57
10480383	FARDEEP	Oligodendrocytes	0.357038	0.137612	0.18	0.16	0.16	0.1	0.08	0.57
10490993	FARDEEP	Oligodendrocytes	0.286951	0.113961	0.18	0.16	0.16	0.1	0.08	0.57
10502798	FARDEEP	Oligodendrocytes	0.207994	0.166423	0.18	0.16	0.16	0.1	0.08	0.57
10510090	FARDEEP	Oligodendrocytes	0.158994	0.09159	0.18	0.16	0.16	0.1	0.08	0.57
10516762	FARDEEP	Oligodendrocytes	0.303231	0.174482	0.18	0.16	0.16	0.1	0.08	0.57
10551157	FARDEEP	Oligodendrocytes	0.365093	0.186947	0.18	0.16	0.16	0.1	0.08	0.57
10557081	FARDEEP	Oligodendrocytes	0.377074	0.166757	0.18	0.16	0.16	0.1	0.08	0.57
10669174	FARDEEP	Oligodendrocytes	0.40956	0.127764	0.18	0.16	0.16	0.1	0.08	0.57
10684501	FARDEEP	Oligodendrocytes	0.316286	0.142593	0.18	0.16	0.16	0.1	0.08	0.57
10850171	FARDEEP	Oligodendrocytes	0.27574	0.0998601	0.18	0.16	0.16	0.1	0.08	0.57
10885370	FARDEEP	Oligodendrocytes	0.384441	0.0956204	0.18	0.16	0.16	0.1	0.08	0.57
10901987	FARDEEP	Oligodendrocytes	0.277344	0.187795	0.18	0.16	0.16	0.1	0.08	0.57
10929637	FARDEEP	Oligodendrocytes	0.293718	0.133528	0.18	0.16	0.16	0.1	0.08	0.57
11157783	FARDEEP	Oligodendrocytes	0.270749	0.140309	0.18	0.16	0.16	0.1	0.08	0.57
11200645	FARDEEP	Oligodendrocytes	0.364395	0.133526	0.18	0.16	0.16	0.1	0.08	0.57
11259716	FARDEEP	Oligodendrocytes	0.366219	0.172712	0.18	0.16	0.16	0.1	0.08	0.57
11302830	FARDEEP	Oligodendrocytes	0.289481	0.133498	0.18	0.16	0.16	0.1	0.08	0.57
11326252	FARDEEP	Oligodendrocytes	0.321022	0.16937	0.18	0.16	0.16	0.1	0.08	0.57
11327005	FARDEEP	Oligodendrocytes	0.383482	0.0742831	0.18	0.16	0.16	0.1	0.08	0.57
11336574	FARDEEP	Oligodendrocytes	0.260396	0.116667	0.18	0.16	0.16	0.1	0.08	0.57
11342432	FARDEEP	Oligodendrocytes	0.286782	0.0946309	0.18	0.16	0.16	0.1	0.08	0.57
11395417	FARDEEP	Oligodendrocytes	0.221811	0.132415	0.18	0.16	0.16	0.1	0.08	0.57
11399321	FARDEEP	Oligodendrocytes	0.274503	0.0955895	0.18	0.16	0.16	0.1	0.08	0.57
11430815	FARDEEP	Oligodendrocytes	0.31253	0.122953	0.18	0.16	0.16	0.1	0.08	0.57
11440263	FARDEEP	Oligodendrocytes	0.290477	0.0704297	0.18	0.16	0.16	0.1	0.08	0.57
11453772	FARDEEP	Oligodendrocytes	0.244514	0.1101	0.18	0.16	0.16	0.1	0.08	0.57
11455530	FARDEEP	Oligodendrocytes	0.249985	0.0701396	0.18	0.16	0.16	0.1	0.08	0.57
10101589	FARDEEP	Astrocytes	0.17628	0.236417	0.04	0.03	0.27	0.1	0.08	0.57
10203224	FARDEEP	Astrocytes	0.152575	0.133397	0.04	0.03	0.27	0.1	0.08	0.57
10208143	FARDEEP	Astrocytes	0.162936	0.177497	0.04	0.03	0.27	0.1	0.08	0.57
10222853	FARDEEP	Astrocytes	0.177064	0.167242	0.04	0.03	0.27	0.1	0.08	0.57
10249336	FARDEEP	Astrocytes	0.152263	0.142442	0.04	0.03	0.27	0.1	0.08	0.57
10253148	FARDEEP	Astrocytes	0.166274	0.187324	0.04	0.03	0.27	0.1	0.08	0.57
10260309	FARDEEP	Astrocytes	0.132734	0.113416	0.04	0.03	0.27	0.1	0.08	0.57
10288185	FARDEEP	Astrocytes	0.166957	0.113596	0.04	0.03	0.27	0.1	0.08	0.57
10290427	FARDEEP	Astrocytes	0.16156	0.226537	0.04	0.03	0.27	0.1	0.08	0.57
10292311	FARDEEP	Astrocytes	0.152834	0.200365	0.04	0.03	0.27	0.1	0.08	0.57
10345561	FARDEEP	Astrocytes	0.150978	0.213802	0.04	0.03	0.27	0.1	0.08	0.57
10383017	FARDEEP	Astrocytes	0.158966	0.12324	0.04	0.03	0.27	0.1	0.08	0.57
10394182	FARDEEP	Astrocytes	0.161618	0.119681	0.04	0.03	0.27	0.1	0.08	0.57
10395197	FARDEEP	Astrocytes	0.162417	0.164678	0.04	0.03	0.27	0.1	0.08	0.57
10424475	FARDEEP	Astrocytes	0.193999	0.179979	0.04	0.03	0.27	0.1	0.08	0.57
10433070	FARDEEP	Astrocytes	0.206555	0.169654	0.04	0.03	0.27	0.1	0.08	0.57
10435090	FARDEEP	Astrocytes	0.179	0.163096	0.04	0.03	0.27	0.1	0.08	0.57
10436131	FARDEEP	Astrocytes	0.148261	0.147382	0.04	0.03	0.27	0.1	0.08	0.57
10447620	FARDEEP	Astrocytes	0.158989	0.195638	0.04	0.03	0.27	0.1	0.08	0.57
10460587	FARDEEP	Astrocytes	0.156193	0.179593	0.04	0.03	0.27	0.1	0.08	0.57
10473384	FARDEEP	Astrocytes	0.174793	0.167387	0.04	0.03	0.27	0.1	0.08	0.57
10478041	FARDEEP	Astrocytes	0.10995	0.152429	0.04	0.03	0.27	0.1	0.08	0.57
10480383	FARDEEP	Astrocytes	0.148644	0.193758	0.04	0.03	0.27	0.1	0.08	0.57
10490993	FARDEEP	Astrocytes	0.152525	0.113836	0.04	0.03	0.27	0.1	0.08	0.57
10502798	FARDEEP	Astrocytes	0.161072	0.130225	0.04	0.03	0.27	0.1	0.08	0.57
10510090	FARDEEP	Astrocytes	0.173214	0.235573	0.04	0.03	0.27	0.1	0.08	0.57
10516762	FARDEEP	Astrocytes	0.154104	0.167601	0.04	0.03	0.27	0.1	0.08	0.57
10551157	FARDEEP	Astrocytes	0.135259	0.105495	0.04	0.03	0.27	0.1	0.08	0.57
10557081	FARDEEP	Astrocytes	0.147239	0.143096	0.04	0.03	0.27	0.1	0.08	0.57
10669174	FARDEEP	Astrocytes	0.129966	0.154296	0.04	0.03	0.27	0.1	0.08	0.57
10684501	FARDEEP	Astrocytes	0.139589	0.16142	0.04	0.03	0.27	0.1	0.08	0.57
10850171	FARDEEP	Astrocytes	0.151327	0.197472	0.04	0.03	0.27	0.1	0.08	0.57
10885370	FARDEEP	Astrocytes	0.137064	0.148984	0.04	0.03	0.27	0.1	0.08	0.57
10901987	FARDEEP	Astrocytes	0.141514	0.138885	0.04	0.03	0.27	0.1	0.08	0.57
10929637	FARDEEP	Astrocytes	0.147302	0.161797	0.04	0.03	0.27	0.1	0.08	0.57
11157783	FARDEEP	Astrocytes	0.157523	0.151764	0.04	0.03	0.27	0.1	0.08	0.57
11200645	FARDEEP	Astrocytes	0.144452	0.146157	0.04	0.03	0.27	0.1	0.08	0.57
11259716	FARDEEP	Astrocytes	0.154555	0.162143	0.04	0.03	0.27	0.1	0.08	0.57
[truncated: 5,254 more rows]

## Sheet: Data 9
Supplementary Data 9: Source data for Figure 5b-h
CellType	p_hat	ageDeath	CERAD	Braak	CDR	age
Astro	0.138428	68	2	6	2	68
Astro	0.09953	84	2	3	0	84
Astro	0.119963	90+	1	2	4	90
Astro	0.134374	90+	2	5	2	90
Astro	0.163537	86	4	3	2	86
Astro	0.103075	90+	3	3	2	90
Astro	0.138532	84	2	6	5	84
Astro	0.0914643	90+	2	5	5	90
Astro	0.0994197	88	2	5	5	88
Astro	0.0855928	90+	2	6	3	90
Astro	0.123659	90+	2	2	1	90
Astro	0.104309	90+	2	5	5	90
Astro	0.16582	90+	3	5	3	90
Astro	0.112908	70	1	0	0	70
Astro	0.129959	90+	3	3	3	90
Astro	0.116493	69	2	6	5	69
Astro	0.125913	74	1	2	1	74
Astro	0.116755	66	1	1	0.5	66
Astro	0.111221	90+	3	6	4	90
Astro	0.115547	85	2	6	4	85
Astro	0.145951	71	4	3	1	71
Astro	0.114373	90+	1	3	0	90
Astro	0.0998206	88	2	6	4	88
Astro	0.0955379	90+	1	3	0	90
Astro	0.144873	87	2	5	3	87
Astro	0.112369	85	2	5	5	85
Astro	0.124424	79	1	3	1	79
Astro	0.138383	89	2	6	0.5	89
Astro	0.0917462	83	4	3	0	83
Astro	0.099388	83	4	3	1	83
Astro	0.124601	90+	2	6	3	90
Astro	0.113575	84	2	6	2	84
Astro	0.100491	79	1	3	3	79
Astro	0.107763	90+	1	3	0.5	90
Astro	0.108113	90+	3	2	4	90
Astro	0.0886106	90+	2	6	3	90
Astro	0.131074	74	2	6	4	74
Astro	0.111786	84	2	6	3	84
Astro	0.125998	90+	3	6	3	90
Astro	0.113466	90+	1	1	4	90
Astro	0.110994	61	1	1	0	61
Astro	0.120608	90+	1	1	0	90
Astro	0.108094	90+	3	5	0	90
Astro	0.132714	64	4	2	0.5	64
Astro	0.0848592	89	3	3	3	89
Astro	0.12179	73	1	2	0	73
Astro	0.12052	90+	4	2	3	90
Astro	0.0814342	71	2	6	5	71
Astro	0.101449	90+	2	6	3	90
Astro	0.104708	85	1	2	0	85
Astro	0.122821	81	2	5	3	81
Astro	0.111708	90+	3	3	0	90
Astro	0.116648	90+	1	0	0.5	90
Astro	0.105226	90+	2	3	3	90
Astro	0.119677	90+	1	3	1	90
Astro	0.147275	90+	2	6	2	90
Astro	0.121181	90+	1	1	1	90
Astro	0.134152	86	2	6	2	86
Astro	0.133409	79	1	0	0	79
Astro	0.144845	81	3	3	1	81
Astro	0.116097	90+	2	6	4	90
Astro	0.110045	80	2	5	3	80
Astro	0.113627	80	2	4	2	80
Astro	0.122834	74	1	2	0.5	74
Astro	0.119483	90+	3	5	5	90
Astro	0.113783	73	1	1	0	73
Astro	0.115555	84	1	2	0.5	84
Astro	0.110079	62	2	6	4	62
Astro	0.124763	87	2	6	2	87
Astro	0.130512	90+	2	3	2	90
Astro	0.12263	86	4	2	5	86
Astro	0.119314	78	2	6	2	78
Astro	0.0847218	87	2	6	2	87
Astro	0.140549	85	1	2	0	85
Astro	0.153324	90+	2	6	4	90
Astro	0.133352	90+	2	5	3	90
Astro	0.105234	90+	2	3	2	90
Astro	0.0922925	85	1	3	2	85
Astro	0.125531	68	1	2	0.5	68
Astro	0.125921	84	2	2	5	84
Astro	0.115478	90+	4	4	1	90
Astro	0.121047	66	1	2	1	66
Astro	0.117175	84	1	1	0	84
Astro	0.143045	90+	2	3	2	90
Astro	0.115262	87	2	6	5	87
Astro	0.0992246	73	1	2	0.5	73
Astro	0.0866815	72	2	2	1	72
Astro	0.0959788	84	3	4	2	84
Astro	0.0992252	75	1	1	0	75
Astro	0.0979968	84	1	1	1	84
Astro	0.107124	88	3	5	1	88
Astro	0.109933	85	1	2	3	85
Astro	0.0903371	90+	1	3	0.5	90
Astro	0.117945	90+	2	6	3	90
Astro	0.131901	90+	4	5	3	90
Astro	0.126732	79	1	2	0	79
Astro	0.126924	75	1	3	0.5	75
Astro	0.112247	85	2	4	5	85
Astro	0.140037	90+	4	4	0	90
Astro	0.136023	76	4	1	1	76
Astro	0.114933	64	1	0	3	64
Astro	0.113134	78	2	6	2	78
Astro	0.120813	85	2	6	3	85
Astro	0.104144	76	2	6	5	76
Astro	0.166084	90+	1	2	0.5	90
Astro	0.130644	90+	4	1	0.5	90
Astro	0.118737	86	4	1	0.5	86
Astro	0.102759	84	3	3	1	84
Astro	0.105916	66	1	2	0.5	66
Astro	0.0933662	80	3	4	3	80
Astro	0.123417	87	4	3	0	87
Astro	0.126748	79	3	3	2	79
Astro	0.090114	90+	4	4	2	90
Astro	0.15339	81	1	2	1	81
Astro	0.208079	90+	2	4	5	90
Astro	0.145856	90+	4	4	3	90
Astro	0.191509	83	2	6	3	83
Astro	0.133867	74	2	6	3	74
Astro	0.12022	84	3	3	4	84
Astro	0.14758	90+	1	4	2	90
Astro	0.131091	80	3	6	3	80
Astro	0.11058	85	2	6	3	85
Astro	0.117991	90+	2	5	1	90
Astro	0.131518	90+	1	2	0.5	90
Astro	0.103734	79	4	4	0.5	79
Astro	0.109593	90+	4	3	3	90
Astro	0.112229	78	1	0	1	78
Astro	0.0873988	61	4	1	0.5	61
Astro	0.125671	90+	1	1	0	90
Astro	0.115975	90+	2	6	3	90
Astro	0.181945	90+	3	6	3	90
Astro	0.120225	90+	2	6	3	90
Astro	0.106008	83	2	6	2	83
Astro	0.108382	73	4	4	0	73
Astro	0.108943	63	2	6	5	63
Astro	0.116087	79	2	5	5	79
Astro	0.127745	85	3	5	3	85
Astro	0.130886	90+	2	6	4	90
Astro	0.113091	90+	3	2	3	90
Astro	0.1313	88	4	4	2	88
Astro	0.185969	90+	2	4	4	90
Astro	0.136688	80	2	5	3	80
Astro	0.121204	90+	3	3	4	90
Astro	0.120472	90+	4	4	0.5	90
Astro	0.130838	89	1	2	5	89
Astro	0.11029	90+	3	3	4	90
Astro	0.0940694	83	1	3	0.5	83
Astro	0.114642	88	4	3	0	88
Astro	0.103401	81	2	6	4	81
Astro	0.122215	88	4	5	0.5	88
Astro	0.142772	64	2	6	3	64
Astro	0.112417	75	2	6	1	75
Astro	0.1002	86	1	3	0.5	86
Astro	0.126455	79	4	3	0	79
Astro	0.0999131	90+	2	5	1	90
Astro	0.117777	90+	2	6	2	90
Astro	0.123966	72	2	5	1	72
Astro	0.104979	78	1	3	2	78
Astro	0.126013	90+	2	6	5	90
Astro	0.110329	80	2	6	3	80
Astro	0.129011	80	2	6	4	80
Astro	0.114796	82	3	4	3	82
Astro	0.100549	74	2	5	5	74
Astro	0.133575	82	1	1	0	82
Astro	0.125654	85	1	0	2	85
Astro	0.12457	74	1	1	0.5	74
Astro	0.127307	90+	1	1	0.5	90
Astro	0.110583	90+	2	6	3	90
Astro	0.119412	90+	1	2	0	90
Astro	0.100101	84	1	0	4	84
Astro	0.13666	73	2	6	5	73
Astro	0.129866	90+	2	6	4	90
Astro	0.112041	83	2	6	4	83
Astro	0.124852	90+	2	4	4	90
Astro	0.120283	74	1	1	0	74
Astro	0.112865	78	2	6	2	78
Astro	0.147561	74	2	6	3	74
Astro	0.149661	90+	2	6	4	90
Astro	0.112256	82	3	6	4	82
Astro	0.120145	90+	1	2	2	90
Astro	0.118102	90+	1	3	0.5	90
Astro	0.0905205	74	1	2	0.5	74
Astro	0.135648	78	1	2	0	78
Astro	0.179887	90+	1	4	4	90
Astro	0.100666	90+	2	6	1	90
Astro	0.128215	79	1	1	3	79
Astro	0.152999	77	1	2	0.5	77
Astro	0.130865	83	1	1	0.5	83
Astro	0.115786	88	2	5	3	88
Astro	0.108256	87	2	3	1	87
Astro	0.12031	76	2	6	5	76
Astro	0.133155	69	1	1	0.5	69
Astro	0.136485	84	2	4	1	84
Astro	0.126587	89	1	3	0	89
Astro	0.0855034	90+	2	4	4	90
Astro	0.125513	76	1	0	0.5	76
Astro	0.102321	84	2	4	4	84
Astro	0.113793	77	2	6	5	77
Astro	0.120198	85	2	6	5	85
Astro	0.10654	82	4	1	5	82
Astro	0.100712	90+	2	6	5	90
Micro	0.0738567	68	2	6	2	68
Micro	0.075828	84	2	3	0	84
Micro	0.116864	90+	1	2	4	90
Micro	0.112317	90+	2	5	2	90
Micro	0.107437	86	4	3	2	86
Micro	0.122914	90+	3	3	2	90
Micro	0.146241	84	2	6	5	84
Micro	0.10173	90+	2	5	5	90
Micro	0.0701535	88	2	5	5	88
Micro	0.0817087	90+	2	6	3	90
Micro	0.122364	90+	2	2	1	90
Micro	0.146197	90+	2	5	5	90
Micro	0.127572	90+	3	5	3	90
Micro	0.092968	70	1	0	0	70
Micro	0.085036	90+	3	3	3	90
Micro	0.152054	69	2	6	5	69
Micro	0.0880772	74	1	2	1	74
Micro	0.0777707	66	1	1	0.5	66
Micro	0.102207	90+	3	6	4	90
Micro	0.0932676	85	2	6	4	85
Micro	0.102319	71	4	3	1	71
Micro	0.0679424	90+	1	3	0	90
Micro	0.0973734	88	2	6	4	88
Micro	0.088875	90+	1	3	0	90
Micro	0.15109	87	2	5	3	87
Micro	0.105744	85	2	5	5	85
Micro	0.0912459	79	1	3	1	79
Micro	0.110012	89	2	6	0.5	89
Micro	0.100318	83	4	3	0	83
Micro	0.108538	83	4	3	1	83
Micro	0.108035	90+	2	6	3	90
Micro	0.0951761	84	2	6	2	84
Micro	0.0773984	79	1	3	3	79
Micro	0.0855924	90+	1	3	0.5	90
Micro	0.0928828	90+	3	2	4	90
Micro	0.095548	90+	2	6	3	90
Micro	0.108944	74	2	6	4	74
Micro	0.115067	84	2	6	3	84
Micro	0.102236	90+	3	6	3	90
Micro	0.0948022	90+	1	1	4	90
Micro	0.0827036	61	1	1	0	61
Micro	0.0880478	90+	1	1	0	90
Micro	0.0741224	90+	3	5	0	90
Micro	0.0816576	64	4	2	0.5	64
Micro	0.0822583	89	3	3	3	89
Micro	0.0692475	73	1	2	0	73
Micro	0.106738	90+	4	2	3	90
Micro	0.0962823	71	2	6	5	71
Micro	0.092146	90+	2	6	3	90
Micro	0.0882263	85	1	2	0	85
Micro	0.0916365	81	2	5	3	81
Micro	0.0978514	90+	3	3	0	90
Micro	0.078675	90+	1	0	0.5	90
Micro	0.108059	90+	2	3	3	90
Micro	0.0990135	90+	1	3	1	90
Micro	0.106642	90+	2	6	2	90
Micro	0.154282	90+	1	1	1	90
Micro	0.117482	86	2	6	2	86
Micro	0.123009	79	1	0	0	79
Micro	0.105726	81	3	3	1	81
Micro	0.114978	90+	2	6	4	90
Micro	0.122447	80	2	5	3	80
Micro	0.110426	80	2	4	2	80
Micro	0.0930557	74	1	2	0.5	74
Micro	0.0839335	90+	3	5	5	90
Micro	0.0915522	73	1	1	0	73
Micro	0.0856584	84	1	2	0.5	84
Micro	0.106865	62	2	6	4	62
Micro	0.10051	87	2	6	2	87
Micro	0.0776507	90+	2	3	2	90
Micro	0.101377	86	4	2	5	86
Micro	0.0857523	78	2	6	2	78
Micro	0.0718557	87	2	6	2	87
Micro	0.120447	85	1	2	0	85
Micro	0.098551	90+	2	6	4	90
Micro	0.113432	90+	2	5	3	90
Micro	0.0989171	90+	2	3	2	90
Micro	0.0789162	85	1	3	2	85
Micro	0.0641062	68	1	2	0.5	68
Micro	0.0771543	84	2	2	5	84
Micro	0.0781352	90+	4	4	1	90
Micro	0.104024	66	1	2	1	66
Micro	0.0983439	84	1	1	0	84
Micro	0.106685	90+	2	3	2	90
Micro	0.0813162	87	2	6	5	87
Micro	0.0899644	73	1	2	0.5	73
Micro	0.0958504	72	2	2	1	72
Micro	0.0656733	84	3	4	2	84
Micro	0.0852226	75	1	1	0	75
Micro	0.0713451	84	1	1	1	84
Micro	0.0819677	88	3	5	1	88
Micro	0.0825007	85	1	2	3	85
Micro	0.0827028	90+	1	3	0.5	90
Micro	0.103711	90+	2	6	3	90
Micro	0.0879298	90+	4	5	3	90
Micro	0.112975	79	1	2	0	79
Micro	0.0932054	75	1	3	0.5	75
Micro	0.0926891	85	2	4	5	85
Micro	0.118354	90+	4	4	0	90
Micro	0.120236	76	4	1	1	76
Micro	0.0747754	64	1	0	3	64
Micro	0.083406	78	2	6	2	78
Micro	0.0939281	85	2	6	3	85
Micro	0.106132	76	2	6	5	76
Micro	0.0884593	90+	1	2	0.5	90
Micro	0.0992503	90+	4	1	0.5	90
Micro	0.107413	86	4	1	0.5	86
Micro	0.104855	84	3	3	1	84
Micro	0.0817231	66	1	2	0.5	66
Micro	0.0756142	80	3	4	3	80
Micro	0.127226	87	4	3	0	87
Micro	0.073339	79	3	3	2	79
Micro	0.0761167	90+	4	4	2	90
Micro	0.100402	81	1	2	1	81
Micro	0.117807	90+	2	4	5	90
Micro	0.0717988	90+	4	4	3	90
Micro	0.163525	83	2	6	3	83
Micro	0.0844193	74	2	6	3	74
Micro	0.101813	84	3	3	4	84
Micro	0.0868638	90+	1	4	2	90
Micro	0.116058	80	3	6	3	80
Micro	0.114155	85	2	6	3	85
Micro	0.0873895	90+	2	5	1	90
Micro	0.097031	90+	1	2	0.5	90
Micro	0.0847682	79	4	4	0.5	79
Micro	0.0672964	90+	4	3	3	90
Micro	0.0668353	78	1	0	1	78
Micro	0.0801094	61	4	1	0.5	61
Micro	0.0803817	90+	1	1	0	90
Micro	0.108871	90+	2	6	3	90
Micro	0.118951	90+	3	6	3	90
Micro	0.0883757	90+	2	6	3	90
Micro	0.0761127	83	2	6	2	83
Micro	0.0643456	73	4	4	0	73
Micro	0.102451	63	2	6	5	63
Micro	0.0679601	79	2	5	5	79
Micro	0.12363	85	3	5	3	85
Micro	0.0929441	90+	2	6	4	90
Micro	0.127135	90+	3	2	3	90
Micro	0.0892561	88	4	4	2	88
Micro	0.149574	90+	2	4	4	90
Micro	0.152582	80	2	5	3	80
Micro	0.0978664	90+	3	3	4	90
Micro	0.0850377	90+	4	4	0.5	90
Micro	0.0848973	89	1	2	5	89
Micro	0.0764377	90+	3	3	4	90
Micro	0.0859768	83	1	3	0.5	83
Micro	0.0864841	88	4	3	0	88
Micro	0.0937263	81	2	6	4	81
Micro	0.0959288	88	4	5	0.5	88
Micro	0.109776	64	2	6	3	64
Micro	0.0954876	75	2	6	1	75
Micro	0.0965513	86	1	3	0.5	86
Micro	0.0695434	79	4	3	0	79
Micro	0.0782403	90+	2	5	1	90
Micro	0.102014	90+	2	6	2	90
Micro	0.105973	72	2	5	1	72
Micro	0.0962949	78	1	3	2	78
Micro	0.089774	90+	2	6	5	90
Micro	0.110884	80	2	6	3	80
Micro	0.0936278	80	2	6	4	80
Micro	0.0579399	82	3	4	3	82
Micro	0.0671687	74	2	5	5	74
Micro	0.0888425	82	1	1	0	82
Micro	0.0949082	85	1	0	2	85
Micro	0.0784997	74	1	1	0.5	74
Micro	0.089986	90+	1	1	0.5	90
Micro	0.0774987	90+	2	6	3	90
Micro	0.093875	90+	1	2	0	90
Micro	0.0956184	84	1	0	4	84
Micro	0.130797	73	2	6	5	73
Micro	0.1131	90+	2	6	4	90
Micro	0.0915348	83	2	6	4	83
Micro	0.106903	90+	2	4	4	90
Micro	0.0856536	74	1	1	0	74
Micro	0.144125	78	2	6	2	78
Micro	0.103628	74	2	6	3	74
Micro	0.144655	90+	2	6	4	90
Micro	0.117879	82	3	6	4	82
Micro	0.0808519	90+	1	2	2	90
Micro	0.12083	90+	1	3	0.5	90
Micro	0.0992445	74	1	2	0.5	74
Micro	0.08818	78	1	2	0	78
Micro	0.111178	90+	1	4	4	90
Micro	0.0930663	90+	2	6	1	90
Micro	0.0933155	79	1	1	3	79
Micro	0.0935838	77	1	2	0.5	77
Micro	0.110162	83	1	1	0.5	83
Micro	0.0961666	88	2	5	3	88
Micro	0.0872554	87	2	3	1	87
Micro	0.0931571	76	2	6	5	76
Micro	0.0658028	69	1	1	0.5	69
Micro	0.103679	84	2	4	1	84
Micro	0.0830912	89	1	3	0	89
Micro	0.104245	90+	2	4	4	90
Micro	0.13053	76	1	0	0.5	76
Micro	0.110215	84	2	4	4	84
Micro	0.108445	77	2	6	5	77
Micro	0.096504	85	2	6	5	85
Micro	0.0812718	82	4	1	5	82
Micro	0.077815	90+	2	6	5	90
Endo	0.109896	68	2	6	2	68
Endo	0.0916658	84	2	3	0	84
Endo	0.0971764	90+	1	2	4	90
Endo	0.105366	90+	2	5	2	90
Endo	0.141178	86	4	3	2	86
Endo	0.11586	90+	3	3	2	90
Endo	0.181072	84	2	6	5	84
Endo	0.0683229	90+	2	5	5	90
Endo	0.0822407	88	2	5	5	88
Endo	0.0726299	90+	2	6	3	90
Endo	0.0932307	90+	2	2	1	90
Endo	0.139422	90+	2	5	5	90
Endo	0.0931214	90+	3	5	3	90
Endo	0.111678	70	1	0	0	70
Endo	0.140847	90+	3	3	3	90
Endo	0.133251	69	2	6	5	69
Endo	0.126138	74	1	2	1	74
Endo	0.117596	66	1	1	0.5	66
Endo	0.113464	90+	3	6	4	90
Endo	0.0816198	85	2	6	4	85
Endo	0.095661	71	4	3	1	71
Endo	0.0809486	90+	1	3	0	90
Endo	0.0792589	88	2	6	4	88
Endo	0.105092	90+	1	3	0	90
Endo	0.109011	87	2	5	3	87
Endo	0.0706768	85	2	5	5	85
Endo	0.110974	79	1	3	1	79
Endo	0.0851932	89	2	6	0.5	89
Endo	0.0768868	83	4	3	0	83
Endo	0.0983752	83	4	3	1	83
Endo	0.127754	90+	2	6	3	90
Endo	0.158457	84	2	6	2	84
Endo	0.105339	79	1	3	3	79
Endo	0.0900482	90+	1	3	0.5	90
Endo	0.0756564	90+	3	2	4	90
Endo	0.0828796	90+	2	6	3	90
Endo	0.0653035	74	2	6	4	74
Endo	0.0871728	84	2	6	3	84
Endo	0.114797	90+	3	6	3	90
Endo	0.0712552	90+	1	1	4	90
Endo	0.124187	61	1	1	0	61
Endo	0.0858561	90+	1	1	0	90
Endo	0.102888	90+	3	5	0	90
Endo	0.0894429	64	4	2	0.5	64
Endo	0.0676892	89	3	3	3	89
Endo	0.0918302	73	1	2	0	73
Endo	0.0811697	90+	4	2	3	90
Endo	0.0728842	71	2	6	5	71
Endo	0.108968	90+	2	6	3	90
Endo	0.115677	85	1	2	0	85
Endo	0.121659	81	2	5	3	81
Endo	0.0964215	90+	3	3	0	90
Endo	0.0926137	90+	1	0	0.5	90
Endo	0.0765303	90+	2	3	3	90
Endo	0.0905841	90+	1	3	1	90
Endo	0.0946243	90+	2	6	2	90
Endo	0.137037	90+	1	1	1	90
Endo	0.0851394	86	2	6	2	86
Endo	0.129683	79	1	0	0	79
Endo	0.0814823	81	3	3	1	81
Endo	0.0954915	90+	2	6	4	90
Endo	0.119152	80	2	5	3	80
Endo	0.107412	80	2	4	2	80
Endo	0.113548	74	1	2	0.5	74
Endo	0.106913	90+	3	5	5	90
Endo	0.0885597	73	1	1	0	73
Endo	0.110225	84	1	2	0.5	84
Endo	0.0727392	62	2	6	4	62
Endo	0.0791132	87	2	6	2	87
Endo	0.103586	90+	2	3	2	90
Endo	0.122222	86	4	2	5	86
Endo	0.0740962	78	2	6	2	78
Endo	0.0695502	87	2	6	2	87
Endo	0.076738	85	1	2	0	85
Endo	0.105506	90+	2	6	4	90
Endo	0.0799749	90+	2	5	3	90
Endo	0.0982201	90+	2	3	2	90
Endo	0.0981893	85	1	3	2	85
Endo	0.0896656	68	1	2	0.5	68
Endo	0.0914908	84	2	2	5	84
Endo	0.0704403	90+	4	4	1	90
Endo	0.116428	66	1	2	1	66
Endo	0.122251	84	1	1	0	84
Endo	0.0972358	90+	2	3	2	90
Endo	0.0860631	87	2	6	5	87
Endo	0.0930601	73	1	2	0.5	73
Endo	0.0926695	72	2	2	1	72
Endo	0.0992075	84	3	4	2	84
Endo	0.105098	75	1	1	0	75
Endo	0.102094	84	1	1	1	84
Endo	0.0965185	88	3	5	1	88
Endo	0.0929985	85	1	2	3	85
Endo	0.128209	90+	1	3	0.5	90
Endo	0.0913273	90+	2	6	3	90
Endo	0.0835757	90+	4	5	3	90
Endo	0.115051	79	1	2	0	79
Endo	0.125512	75	1	3	0.5	75
Endo	0.0896951	85	2	4	5	85
Endo	0.117546	90+	4	4	0	90
Endo	0.101695	76	4	1	1	76
Endo	0.0966363	64	1	0	3	64
Endo	0.0995232	78	2	6	2	78
Endo	0.110685	85	2	6	3	85
Endo	0.115297	76	2	6	5	76
Endo	0.171683	90+	1	2	0.5	90
Endo	0.0877198	90+	4	1	0.5	90
Endo	0.122173	86	4	1	0.5	86
Endo	0.0894224	84	3	3	1	84
Endo	0.0768428	66	1	2	0.5	66
Endo	0.0787686	80	3	4	3	80
Endo	0.0877963	87	4	3	0	87
Endo	0.0999975	79	3	3	2	79
Endo	0.0812937	90+	4	4	2	90
Endo	0.132516	81	1	2	1	81
Endo	0.112671	90+	2	4	5	90
Endo	0.109771	90+	4	4	3	90
Endo	0.1115	83	2	6	3	83
Endo	0.0718013	74	2	6	3	74
Endo	0.107619	84	3	3	4	84
Endo	0.0985775	90+	1	4	2	90
Endo	0.119473	80	3	6	3	80
Endo	0.105474	85	2	6	3	85
Endo	0.110293	90+	2	5	1	90
Endo	0.0922165	90+	1	2	0.5	90
Endo	0.0921544	79	4	4	0.5	79
Endo	0.0799408	90+	4	3	3	90
Endo	0.100899	78	1	0	1	78
Endo	0.107103	61	4	1	0.5	61
Endo	0.111195	90+	1	1	0	90
Endo	0.0933045	90+	2	6	3	90
Endo	0.103246	90+	3	6	3	90
Endo	0.0962863	90+	2	6	3	90
Endo	0.0924379	83	2	6	2	83
Endo	0.127237	73	4	4	0	73
Endo	0.109977	63	2	6	5	63
Endo	0.0767932	79	2	5	5	79
Endo	0.0950724	85	3	5	3	85
Endo	0.0619775	90+	2	6	4	90
Endo	0.0855485	90+	3	2	3	90
Endo	0.135423	88	4	4	2	88
Endo	0.102743	90+	2	4	4	90
Endo	0.109034	80	2	5	3	80
Endo	0.0968754	90+	3	3	4	90
Endo	0.109723	90+	4	4	0.5	90
Endo	0.117281	89	1	2	5	89
Endo	0.0811845	90+	3	3	4	90
Endo	0.126648	83	1	3	0.5	83
Endo	0.0891356	88	4	3	0	88
Endo	0.0892912	81	2	6	4	81
Endo	0.128417	88	4	5	0.5	88
Endo	0.0920568	64	2	6	3	64
Endo	0.088572	75	2	6	1	75
Endo	0.0950953	86	1	3	0.5	86
Endo	0.136563	79	4	3	0	79
Endo	0.116493	90+	2	5	1	90
Endo	0.118271	90+	2	6	2	90
Endo	0.115979	72	2	5	1	72
Endo	0.0857881	78	1	3	2	78
Endo	0.102581	90+	2	6	5	90
Endo	0.129126	80	2	6	3	80
Endo	0.107147	80	2	6	4	80
Endo	0.0920117	82	3	4	3	82
Endo	0.0977616	74	2	5	5	74
Endo	0.109441	82	1	1	0	82
Endo	0.116136	85	1	0	2	85
Endo	0.0585225	74	1	1	0.5	74
Endo	0.0841745	90+	1	1	0.5	90
Endo	0.0871383	90+	2	6	3	90
Endo	0.0725592	90+	1	2	0	90
Endo	0.0821386	84	1	0	4	84
Endo	0.0863541	73	2	6	5	73
Endo	0.0991312	90+	2	6	4	90
Endo	0.100209	83	2	6	4	83
Endo	0.0725709	90+	2	4	4	90
Endo	0.106465	74	1	1	0	74
Endo	0.0828423	78	2	6	2	78
Endo	0.138135	74	2	6	3	74
Endo	0.174201	90+	2	6	4	90
Endo	0.100518	82	3	6	4	82
Endo	0.0785847	90+	1	2	2	90
Endo	0.128815	90+	1	3	0.5	90
Endo	0.0880732	74	1	2	0.5	74
Endo	0.0764327	78	1	2	0	78
Endo	0.0843046	90+	1	4	4	90
Endo	0.0767069	90+	2	6	1	90
Endo	0.10799	79	1	1	3	79
Endo	0.102994	77	1	2	0.5	77
Endo	0.108012	83	1	1	0.5	83
Endo	0.107195	88	2	5	3	88
Endo	0.0894577	87	2	3	1	87
Endo	0.0980486	76	2	6	5	76
Endo	0.095949	69	1	1	0.5	69
Endo	0.103879	84	2	4	1	84
Endo	0.0982993	89	1	3	0	89
Endo	0.100174	90+	2	4	4	90
Endo	0.0944625	76	1	0	0.5	76
Endo	0.119721	84	2	4	4	84
Endo	0.0796875	77	2	6	5	77
Endo	0.0808935	85	2	6	5	85
Endo	0.100851	82	4	1	5	82
Endo	0.0953717	90+	2	6	5	90
Oligo	0.220439	68	2	6	2	68
Oligo	0.438676	84	2	3	0	84
Oligo	0.45084	90+	1	2	4	90
Oligo	0.380282	90+	2	5	2	90
Oligo	0.247365	86	4	3	2	86
Oligo	0.405408	90+	3	3	2	90
Oligo	0.324	84	2	6	5	84
Oligo	0.413083	90+	2	5	5	90
Oligo	0.529346	88	2	5	5	88
Oligo	0.513577	90+	2	6	3	90
Oligo	0.393782	90+	2	2	1	90
Oligo	0.374418	90+	2	5	5	90
Oligo	0.383244	90+	3	5	3	90
Oligo	0.319999	70	1	0	0	70
Oligo	0.421251	90+	3	3	3	90
Oligo	0.313799	69	2	6	5	69
Oligo	0.380202	74	1	2	1	74
Oligo	0.427868	66	1	1	0.5	66
Oligo	0.419449	90+	3	6	4	90
Oligo	0.540485	85	2	6	4	85
Oligo	0.379964	71	4	3	1	71
Oligo	0.475661	90+	1	3	0	90
Oligo	0.406446	88	2	6	4	88
Oligo	0.32223	90+	1	3	0	90
Oligo	0.431976	87	2	5	3	87
Oligo	0.472953	85	2	5	5	85
Oligo	0.348509	79	1	3	1	79
Oligo	0.437236	89	2	6	0.5	89
Oligo	0.445562	83	4	3	0	83
Oligo	0.449218	83	4	3	1	83
Oligo	0.341473	90+	2	6	3	90
Oligo	0.299693	84	2	6	2	84
Oligo	0.40639	79	1	3	3	79
Oligo	0.294527	90+	1	3	0.5	90
Oligo	0.445025	90+	3	2	4	90
Oligo	0.403673	90+	2	6	3	90
Oligo	0.431512	74	2	6	4	74
Oligo	0.415673	84	2	6	3	84
Oligo	0.321653	90+	3	6	3	90
Oligo	0.499541	90+	1	1	4	90
Oligo	0.228476	61	1	1	0	61
Oligo	0.364919	90+	1	1	0	90
Oligo	0.269935	90+	3	5	0	90
Oligo	0.261427	64	4	2	0.5	64
Oligo	0.411279	89	3	3	3	89
Oligo	0.432388	73	1	2	0	73
Oligo	0.421925	90+	4	2	3	90
Oligo	0.481824	71	2	6	5	71
Oligo	0.387381	90+	2	6	3	90
Oligo	0.369198	85	1	2	0	85
Oligo	0.314676	81	2	5	3	81
Oligo	0.396563	90+	3	3	0	90
Oligo	0.359597	90+	1	0	0.5	90
Oligo	0.441487	90+	2	3	3	90
Oligo	0.326292	90+	1	3	1	90
Oligo	0.375848	90+	2	6	2	90
Oligo	0.350144	90+	1	1	1	90
Oligo	0.40013	86	2	6	2	86
Oligo	0.320318	79	1	0	0	79
Oligo	0.459928	81	3	3	1	81
Oligo	0.397123	90+	2	6	4	90
Oligo	0.387802	80	2	5	3	80
Oligo	0.358106	80	2	4	2	80
Oligo	0.380258	74	1	2	0.5	74
Oligo	0.408603	90+	3	5	5	90
Oligo	0.368425	73	1	1	0	73
Oligo	0.368822	84	1	2	0.5	84
Oligo	0.449539	62	2	6	4	62
Oligo	0.482411	87	2	6	2	87
Oligo	0.32919	90+	2	3	2	90
Oligo	0.292306	86	4	2	5	86
Oligo	0.498455	78	2	6	2	78
Oligo	0.531302	87	2	6	2	87
Oligo	0.444174	85	1	2	0	85
Oligo	0.422805	90+	2	6	4	90
Oligo	0.452479	90+	2	5	3	90
Oligo	0.428149	90+	2	3	2	90
Oligo	0.472863	85	1	3	2	85
Oligo	0.30472	68	1	2	0.5	68
Oligo	0.478446	84	2	2	5	84
Oligo	0.49476	90+	4	4	1	90
Oligo	0.314593	66	1	2	1	66
Oligo	0.399493	84	1	1	0	84
Oligo	0.42238	90+	2	3	2	90
Oligo	0.435668	87	2	6	5	87
Oligo	0.445649	73	1	2	0.5	73
[truncated: 517 more rows]
